# Supplementary material for: Egr2 drives the differentiation of Ly6Chi monocytes into fibrosis-promoting macrophages in metabolic dysfunction-associated steatohepatitis in mice
Source: Commun Biol. 2024 Jun 3;7:681. doi: 10.1038/s42003-024-06357-5 (PMC11148031; doi:10.1038/s42003-024-06357-5)
Supplement: Supplementary file 4 — Supplementary Data 1 [file 42003_2024_6357_MOESM4_ESM.xlsx]

## Sheet: Supplementary Data 1
Supplementary Data 1
	p_val	avg_log2FC	pct.1	pct.2	p_val_adj
F7	5.57358e-61	-4.70625	0.023	0.343	1.44406e-56
Sdc1	5.87975e-44	-4.25502	0.021	0.262	1.52338e-39
Vsig8	5.9471e-29	-4.05395	0.017	0.185	1.54083e-24
Akr1b8	7.59804e-48	-3.98807	0.065	0.36	1.96858e-43
F10	1.40326e-53	-3.5147	0.112	0.449	3.63572e-49
Il7r	1.65233e-44	-3.35498	0.079	0.366	4.28103e-40
Ptgr1	5.29607e-33	-3.03073	0.144	0.411	1.37216e-28
Ctsk	8.70937e-41	-2.99533	0.02	0.249	2.25651e-36
Fn1	6.07086e-25	-2.95735	0.127	0.34	1.5729e-20
Gm17749	7.73263e-31	-2.93721	0.024	0.212	2.00345e-26
Spp1	1.72238e-47	-2.89997	0.259	0.6	4.46252e-43
Emp1	1.26036e-92	-2.85509	0.213	0.718	3.26546e-88
S100a4	8.93589e-84	-2.80071	0.527	0.855	2.3152e-79
Gm42674	1.06932e-76	-2.75518	0.224	0.654	2.77051e-72
Slc22a4	2.0245e-21	-2.7532	0.013	0.14	5.24527e-17
Mmp12	5.96899e-37	-2.71687	0.117	0.391	1.54651e-32
Adam8	1.33842e-90	-2.7064	0.218	0.71	3.46771e-86
Gm20658	9.53109e-22	-2.67628	0.016	0.148	2.46941e-17
Clec4d	4.72509e-98	-2.64986	0.411	0.85	1.22422e-93
Flrt2	1.64037e-16	-2.63358	0.012	0.112	4.25004e-12
Anxa1	1.01246e-98	-2.54489	0.423	0.863	2.62317e-94
Rnf128	6.99753e-71	-2.54488	0.187	0.62	1.81299e-66
Afp	3.70672e-15	-2.54065	0.021	0.123	9.60375e-11
Procr	4.0209e-26	-2.53932	0.062	0.259	1.04178e-21
S100a10	6.51992e-104	-2.50952	0.413	0.868	1.68925e-99
Prkar2b	6.94966e-19	-2.50858	0.044	0.187	1.80059e-14
Fabp4	1.11909e-44	-2.47584	0.226	0.553	2.89946e-40
S100a6	1.96513e-96	-2.46825	0.591	0.899	5.09146e-92
Slpi	4.5538e-08	-2.45068	0.111	0.212	0.00117984
Srxn1	2.04879e-60	-2.38505	0.183	0.583	5.30822e-56
Mmp19	3.85323e-30	-2.37446	0.116	0.361	9.98334e-26
Fam129b	2.44549e-88	-2.21015	0.328	0.796	6.33603e-84
Slc7a11	2.49767e-16	-2.20173	0.052	0.187	6.47121e-12
Ahnak	3.20309e-99	-2.16084	0.333	0.833	8.29889e-95
Alas1	3.72649e-39	-2.10185	0.371	0.648	9.65497e-35
Bst1	1.9404e-18	-2.01805	0.056	0.207	5.02738e-14
Cd36	1.7586e-102	-2.00033	0.677	0.963	4.55635e-98
Esd	1.32673e-81	-1.99285	0.85	0.974	3.43744e-77
Plp2	2.04329e-43	-1.99183	0.187	0.514	5.29395e-39
Lgals3	1.74097e-161	-1.98029	0.954	1	4.51068e-157
Igf2bp2	4.35897e-15	-1.97821	0.045	0.168	1.12937e-10
Hp	3.00165e-09	-1.97394	0.112	0.224	7.77697e-05
Dnmt3aos	2.35375e-13	-1.91507	0.038	0.145	6.09832e-09
Atp6v0d2	2.30415e-09	-1.89474	0.085	0.188	5.96983e-05
Prdx1	3.90742e-95	-1.87779	0.999	1	1.01237e-90
Anxa2	4.51803e-102	-1.84736	0.701	0.955	1.17058e-97
Gm6169	5.31524e-25	-1.84683	0.082	0.283	1.37712e-20
Gclm	8.70377e-39	-1.83364	0.545	0.794	2.25506e-34
Lhfpl2	1.22627e-29	-1.82567	0.109	0.352	3.17713e-25
Fabp5	2.15561e-41	-1.82538	0.58	0.832	5.58498e-37
Gramd4	8.74937e-16	-1.812	0.029	0.145	2.26687e-11
Ass1	5.35989e-18	-1.79683	0.138	0.319	1.38869e-13
Gstm1	5.47249e-48	-1.79604	0.473	0.78	1.41787e-43
Plec	1.55299e-46	-1.79573	0.179	0.537	4.02364e-42
Anpep	1.52436e-18	-1.78372	0.09	0.26	3.94946e-14
Anxa4	7.85495e-82	-1.7778	0.557	0.908	2.03514e-77
Lmna	2.18604e-56	-1.73779	0.238	0.636	5.66382e-52
Vegfa	9.0923e-18	-1.73429	0.101	0.273	2.35572e-13
Gsr	3.09599e-54	-1.70324	0.418	0.759	8.02141e-50
A530064D06Rik	1.09913e-09	-1.67773	0.088	0.193	2.84773e-05
Acot7	7.06294e-37	-1.67143	0.151	0.456	1.82994e-32
Ralgds	7.25144e-13	-1.64997	0.055	0.171	1.87878e-08
Card19	5.67087e-77	-1.64624	0.621	0.916	1.46927e-72
Clec10a	2.53311e-10	-1.63757	0.112	0.232	6.56302e-06
Gm6166	1.10259e-25	-1.63431	0.184	0.43	2.85671e-21
Chst11	1.18527e-10	-1.63422	0.022	0.101	3.07091e-06
Vat1	4.22899e-75	-1.62762	0.496	0.872	1.09569e-70
Rhoc	6.0133e-34	-1.62341	0.257	0.548	1.55799e-29
Jag1	9.10009e-13	-1.62202	0.034	0.136	2.35774e-08
Ccl9	2.03339e-73	-1.6148	0.827	0.967	5.2683e-69
Adssl1	1.90161e-59	-1.60175	0.374	0.768	4.92688e-55
Capg	8.2053e-128	-1.59804	0.811	0.992	2.12591e-123
Met	5.50911e-11	-1.59193	0.028	0.114	1.42736e-06
Serpinb6b	0.000664245	-1.59164	0.054	0.1	1
Bhlhe41	5.72873e-12	-1.59101	0.074	0.195	1.48426e-07
Kcnn4	1.25696e-41	-1.58023	0.235	0.57	3.25666e-37
Igf2r	1.65908e-32	-1.53587	0.191	0.478	4.29852e-28
Rai14	2.55159e-13	-1.52426	0.063	0.188	6.61091e-09
Ndrg1	3.50066e-06	-1.51468	0.051	0.117	0.0906985
Lpl	1.50171e-94	-1.5137	0.873	0.991	3.89077e-90
Slc16a3	2.12404e-27	-1.47679	0.167	0.424	5.50318e-23
Gm14548	4.28357e-09	-1.46731	0.062	0.156	0.000110983
Slc6a8	2.16916e-11	-1.45183	0.093	0.215	5.62006e-07
Cyb5a	2.12336e-44	-1.43571	0.71	0.903	5.50141e-40
Tjp2	1.23543e-10	-1.43508	0.061	0.167	3.20086e-06
Acss2	1.05749e-05	-1.43465	0.076	0.145	0.273984
Vim	4.11058e-94	-1.43108	0.859	0.989	1.06501e-89
Mindy1	5.71067e-25	-1.43007	0.2	0.447	1.47958e-20
Crip1	1.36672e-77	-1.4152	0.887	0.983	3.54103e-73
Cbfa2t3	1.39182e-07	-1.41143	0.041	0.114	0.00360607
Txnrd1	4.61742e-44	-1.40353	0.545	0.833	1.19633e-39
Itgb7	1.35512e-06	-1.39202	0.067	0.142	0.0351099
Nrp2	1.48278e-26	-1.3649	0.288	0.547	3.84172e-22
S100a11	9.71476e-58	-1.35271	0.78	0.924	2.517e-53
Atp1a3	5.299e-27	-1.34648	0.217	0.484	1.37292e-22
Fam20c	4.73737e-37	-1.34397	0.267	0.595	1.22741e-32
Syne3	7.11922e-10	-1.34287	0.035	0.12	1.84452e-05
Hmox1	2.12008e-26	-1.34206	0.705	0.886	5.49292e-22
Alcam	1.92399e-47	-1.33936	0.316	0.701	4.98485e-43
Ryr1	2.21127e-10	-1.31618	0.046	0.142	5.72917e-06
Gm12854	3.5085e-33	-1.31113	0.252	0.558	9.09017e-29
Plau	4.41072e-08	-1.30696	0.138	0.243	0.00114277
Plin2	5.6642e-75	-1.30685	0.87	0.986	1.46754e-70
Lgals1	3.56811e-74	-1.30521	0.879	0.991	9.24463e-70
Bcar3	1.05689e-11	-1.305	0.022	0.107	2.7383e-07
Cd9	2.55448e-71	-1.29354	0.788	0.966	6.61841e-67
Osbpl8	3.92064e-36	-1.29164	0.395	0.696	1.0158e-31
Hopx	2.17698e-12	-1.29135	0.093	0.223	5.64034e-08
Angptl4	2.42558e-15	-1.28171	0.132	0.304	6.28443e-11
Cd63	9.6372e-77	-1.27183	0.833	0.963	2.4969e-72
Cstb	3.05746e-115	-1.26787	0.961	1	7.92156e-111
Tnfrsf12a	3.23049e-15	-1.26565	0.12	0.283	8.36987e-11
Cdk14	2.30006e-22	-1.26395	0.199	0.431	5.95922e-18
Hmga1	1.14389e-40	-1.24166	0.556	0.821	2.96369e-36
Clec4e	8.18275e-16	-1.23669	0.224	0.411	2.12007e-11
Mitf	7.44851e-28	-1.23398	0.322	0.597	1.92983e-23
Hvcn1	2.06192e-24	-1.23105	0.423	0.667	5.34224e-20
Slfn10-ps	1.17629e-08	-1.22375	0.048	0.131	0.000304766
Rnh1	7.51794e-58	-1.21464	0.791	0.975	1.94782e-53
Panx1	4.03634e-09	-1.20853	0.08	0.182	0.000104578
Zfand2a	1.20319e-25	-1.20636	0.317	0.576	3.11734e-21
Ndufaf6	3.21934e-08	-1.20466	0.067	0.157	0.000834099
Cd63-ps	5.22079e-43	-1.19879	0.438	0.762	1.35265e-38
Tnip3	5.68386e-29	-1.19874	0.172	0.444	1.47263e-24
Lilra6	2.69768e-08	-1.1979	0.055	0.14	0.000698941
Gclc	7.64552e-13	-1.19573	0.224	0.391	1.98088e-08
Grk5	2.28916e-15	-1.19162	0.118	0.283	5.93099e-11
Gbe1	1.47347e-11	-1.19116	0.079	0.201	3.81762e-07
Homer3	3.71003e-10	-1.1894	0.084	0.195	9.61231e-06
Pkm	7.53633e-96	-1.1886	0.948	0.997	1.95259e-91
Tma16	2.0921e-13	-1.17643	0.118	0.271	5.42042e-09
Tuba4a	2.35395e-20	-1.17435	0.155	0.368	6.09885e-16
Mocos	5.39025e-14	-1.17172	0.085	0.227	1.39656e-09
Vcl	1.1996e-07	-1.1675	0.038	0.109	0.00310803
Fth1	7.28561e-97	-1.16618	1	1	1.88763e-92
Slc27a1	5.82027e-21	-1.16517	0.288	0.517	1.50797e-16
Ankrd37	1.54088e-06	-1.15938	0.041	0.106	0.0399227
Pgk1	3.93337e-53	-1.15928	0.739	0.933	1.0191e-48
Lilr4b	1.31149e-64	-1.1582	0.821	0.974	3.39793e-60
Dpep2	3.99365e-35	-1.14956	0.367	0.682	1.03472e-30
Abcc1	1.04756e-20	-1.14876	0.249	0.484	2.71411e-16
Dusp5	3.3228e-12	-1.14858	0.143	0.291	8.60904e-08
Plaur	4.79932e-36	-1.14163	0.379	0.698	1.24346e-31
AI839979	9.19856e-08	-1.14132	0.051	0.129	0.00238325
2210408F21Rik	1.14136e-07	-1.13721	0.065	0.15	0.00295714
Creg2	2.20868e-07	-1.13587	0.054	0.131	0.00572248
Prdx6	4.82745e-20	-1.13518	0.484	0.702	1.25074e-15
Gas7	1.66965e-12	-1.13007	0.107	0.246	4.32591e-08
Chchd10	3.413e-07	-1.1237	0.09	0.179	0.00884273
Gpnmb	1.13909e-35	-1.1236	0.698	0.883	2.95128e-31
Plxna1	9.77904e-16	-1.12192	0.199	0.389	2.53365e-11
Vmn1r224	9.12301e-12	-1.11946	0.065	0.182	2.36368e-07
Psmb5	3.05083e-43	-1.11565	0.696	0.9	7.90441e-39
Aldoa	1.22766e-100	-1.11201	0.968	1	3.18073e-96
Gda	3.4675e-21	-1.1115	0.224	0.458	8.98394e-17
Gsn	5.12437e-43	-1.11141	0.521	0.833	1.32767e-38
Insl6	1.65808e-07	-1.10935	0.044	0.117	0.00429593
Ptafr	2.73825e-39	-1.10914	0.504	0.816	7.09453e-35
Agpat4	1.02008e-16	-1.10151	0.141	0.324	2.64294e-12
Pgd	4.48553e-47	-1.09627	0.878	0.974	1.16216e-42
Pgam1	9.98852e-58	-1.09442	0.802	0.966	2.58793e-53
Gm5537	7.69563e-16	-1.09347	0.151	0.333	1.99386e-11
Plk2	2.08531e-12	-1.09332	0.211	0.375	5.40283e-08
Ear1	1.39595e-09	-1.09304	0.107	0.223	3.61677e-05
Sqle	3.65452e-08	-1.09206	0.076	0.17	0.000946849
Por	2.89128e-30	-1.08605	0.391	0.69	7.49103e-26
Chil3	0.00110609	-1.08251	0.172	0.241	1
Cdk18	2.98595e-07	-1.07874	0.039	0.107	0.0077363
Ergic1	3.66458e-28	-1.0787	0.26	0.542	9.49457e-24
Mtss1	4.59614e-26	-1.07227	0.311	0.587	1.19081e-21
Pqlc3	6.13735e-30	-1.07213	0.3	0.597	1.59013e-25
Gm47428	7.78197e-09	-1.07075	0.056	0.146	0.000201623
Hmga1b	1.47515e-15	-1.06954	0.16	0.341	3.82196e-11
Dot1l	3.098e-18	-1.06873	0.173	0.379	8.0266e-14
Gm35368	2.89781e-07	-1.06824	0.09	0.181	0.00750793
Kmt5a	3.14283e-18	-1.06497	0.233	0.45	8.14277e-14
Tpm4	1.37356e-44	-1.05722	0.651	0.902	3.55875e-40
Epb41l1	4.36773e-09	-1.05499	0.06	0.154	0.000113163
Emb	2.04252e-23	-1.04764	0.44	0.678	5.29197e-19
Tagln2	1.84495e-44	-1.03846	0.684	0.921	4.78008e-40
Gpr137b	2.06625e-31	-1.03626	0.384	0.685	5.35345e-27
Nme1	1.63686e-46	-1.03584	0.63	0.896	4.24095e-42
Pgk1-rs7	1.67471e-14	-1.0353	0.146	0.319	4.339e-10
Aprt	4.88648e-49	-1.03332	0.81	0.956	1.26604e-44
Pi4k2b	6.90571e-05	-1.02715	0.084	0.15	1
Ear2	8.89267e-09	-1.02402	0.66	0.748	0.0002304
Gm49339	1.91932e-45	-1.01994	0.67	0.916	4.97277e-41
Slc2a1	6.42283e-11	-1.0198	0.14	0.279	1.66409e-06
Steap3	3.71473e-08	-1.01273	0.101	0.204	0.000962449
Tubb4b	5.56443e-19	-1.0126	0.263	0.495	1.44169e-14
Slc48a1	2.17808e-29	-1.01137	0.649	0.833	5.64318e-25
Cdkn1a	1.79604e-29	-1.01109	0.432	0.724	4.65337e-25
Fem1b	4.15692e-09	-1.0003	0.201	0.335	0.000107702
Hpse	2.76743e-09	-1.00012	0.113	0.229	7.17013e-05
Lipa	1.01208e-97	-0.997796	0.976	0.998	2.62219e-93
Aopep	7.6899e-17	-0.99694	0.307	0.517	1.99238e-12
Glipr1	7.33473e-38	-0.993402	0.723	0.917	1.90036e-33
Rusc2	4.0008e-11	-0.992971	0.094	0.221	1.03657e-06
Fdft1	3.26653e-10	-0.992018	0.106	0.226	8.46326e-06
Nck2	2.41165e-07	-0.991978	0.056	0.134	0.00624835
Thop1	0.0112494	-0.990178	0.077	0.114	1
Spryd7	5.15075e-13	-0.985072	0.234	0.405	1.33451e-08
Gpr183	1.24974e-15	-0.983294	0.233	0.433	3.23794e-11
Baiap2	1.24567e-09	-0.978923	0.08	0.188	3.22741e-05
Fnip2	1.92608e-16	-0.976889	0.288	0.489	4.99028e-12
Septin11	1.64723e-22	-0.9756	0.196	0.444	4.2678e-18
Bhlhe40	9.45079e-13	-0.974638	0.233	0.396	2.4486e-08
Gpr137b-ps	6.9222e-28	-0.969397	0.462	0.717	1.79347e-23
Cdk20	4.70146e-06	-0.96777	0.074	0.15	0.12181
Idi1	4.02502e-09	-0.966633	0.185	0.315	0.000104284
Mfsd12	6.50585e-22	-0.966182	0.384	0.629	1.6856e-17
Smyd5	1.79357e-08	-0.965439	0.145	0.263	0.000464695
Mcemp1	0.000187601	-0.965418	0.088	0.151	1
Mthfd2	2.89762e-07	-0.963571	0.091	0.184	0.00750745
Septin9	1.14896e-31	-0.962105	0.65	0.871	2.97685e-27
Add3	2.37396e-12	-0.955341	0.15	0.307	6.15069e-08
Pcna	4.47773e-30	-0.955242	0.704	0.888	1.16013e-25
Blvrb	2.1201e-36	-0.954499	0.949	0.977	5.49296e-32
Gcsh	5.09757e-15	-0.951946	0.216	0.413	1.32073e-10
Ly6c2	0.000104863	-0.951665	0.174	0.259	1
Cipc	4.04294e-12	-0.951629	0.089	0.221	1.04748e-07
Ninj1	1.32416e-39	-0.951619	0.809	0.947	3.43076e-35
Sgms1	5.26376e-15	-0.95075	0.18	0.366	1.36379e-10
Lonrf3	3.01349e-07	-0.949077	0.055	0.132	0.00780766
Fkbp1a	1.17739e-42	-0.946723	0.754	0.941	3.05049e-38
Anxa7	1.11934e-30	-0.946609	0.466	0.749	2.90009e-26
Il11ra1	1.18469e-08	-0.946313	0.195	0.324	0.000306942
Arhgap10	3.09287e-20	-0.945173	0.301	0.545	8.01333e-16
Trmt10c	4.05037e-10	-0.944072	0.12	0.246	1.04941e-05
Capn2	8.1816e-20	-0.941353	0.329	0.562	2.11977e-15
Itgb2	2.22009e-47	-0.93797	0.909	0.988	5.75202e-43
Tusc1	2.8828e-06	-0.936859	0.046	0.112	0.0746905
Rab7b	5.27653e-40	-0.936603	0.646	0.908	1.3671e-35
Lilrb4a	1.8356e-56	-0.936314	0.905	0.992	4.75586e-52
Ppfibp2	1.85576e-07	-0.934633	0.24	0.369	0.00480809
Sms	3.62542e-18	-0.927765	0.287	0.509	9.3931e-14
Tuba1c	6.56181e-39	-0.922308	0.693	0.911	1.7001e-34
Tmem189	5.6092e-23	-0.920201	0.379	0.639	1.45329e-18
Egr2	3.95894e-11	-0.918739	0.12	0.257	1.02572e-06
Tns1	8.35166e-08	-0.917104	0.059	0.142	0.00216383
Mgst1	1.23222e-17	-0.915132	0.499	0.695	3.19255e-13
Txn1	1.70859e-71	-0.914932	0.974	1	4.42678e-67
Gla	2.38122e-25	-0.914406	0.473	0.741	6.16951e-21
Taldo1	1.50061e-56	-0.914301	0.979	0.998	3.88793e-52
Il1rn	3.39697e-10	-0.9123	0.321	0.472	8.80121e-06
Bclaf3	9.32335e-06	-0.91144	0.051	0.114	0.241559
Tmem43	4.86241e-15	-0.907907	0.237	0.425	1.2598e-10
Rbm19	3.1174e-06	-0.9028	0.093	0.176	0.0807688
Calm2	4.14077e-40	-0.900259	0.9	0.98	1.07283e-35
Cat	3.66338e-16	-0.898657	0.679	0.822	9.49145e-12
Tuba1a	7.79973e-28	-0.896693	0.555	0.808	2.02083e-23
Lsr	0.000301416	-0.893916	0.063	0.117	1
Rps4l	2.02576e-05	-0.885402	0.077	0.146	0.524855
Ctsl	2.7297e-13	-0.884113	0.766	0.864	7.07237e-09
Rfc4	0.000124626	-0.883636	0.068	0.128	1
Nek6	1.12493e-11	-0.883399	0.157	0.307	2.91458e-07
Rab11fip1	1.44079e-08	-0.882359	0.134	0.249	0.000373295
Gstp1	2.50655e-20	-0.881093	0.717	0.885	6.49423e-16
Mir22hg	4.58619e-09	-0.879126	0.132	0.254	0.000118824
Gadd45a	0.000133545	-0.876495	0.071	0.131	1
Matk	1.18535e-12	-0.875517	0.299	0.474	3.07113e-08
Fdps	4.86742e-13	-0.875508	0.316	0.495	1.2611e-08
Creg1	2.63963e-44	-0.874546	0.976	1	6.83901e-40
Clcf1	6.09508e-11	-0.873408	0.096	0.224	1.57917e-06
Rnf217	5.98113e-05	-0.871162	0.05	0.106	1
Def8	4.30943e-05	-0.868126	0.08	0.148	1
Tmem165	1.96326e-14	-0.867819	0.312	0.505	5.0866e-10
Syngr1	1.6772e-11	-0.866317	0.173	0.327	4.34546e-07
Emp3	2.01605e-64	-0.863094	0.965	0.998	5.22338e-60
Ppa1	2.75887e-09	-0.862277	0.146	0.271	7.14796e-05
Azin1	5.76686e-22	-0.859849	0.522	0.746	1.49413e-17
Phldb1	2.36342e-05	-0.859153	0.048	0.106	0.612338
Gm12537	4.88329e-26	-0.858033	0.42	0.701	1.26521e-21
Slc35e4	1.13961e-07	-0.856743	0.073	0.162	0.0029526
Polr3d	9.47736e-07	-0.856666	0.074	0.156	0.0245549
Pik3r5	2.71044e-19	-0.856629	0.344	0.579	7.02248e-15
Gstp2	1.77621e-16	-0.854305	0.529	0.743	4.60199e-12
Degs1	3.15367e-26	-0.852829	0.644	0.843	8.17083e-22
Psmd14	1.19494e-24	-0.850838	0.582	0.815	3.09596e-20
Apbb2	7.36277e-07	-0.850533	0.063	0.143	0.0190762
Lat2	7.16707e-29	-0.84955	0.568	0.836	1.85692e-24
Gss	6.69598e-07	-0.849212	0.201	0.312	0.0173486
Bnip1	1.83026e-08	-0.844429	0.151	0.268	0.000474203
Gm15191	3.69705e-08	-0.8435	0.1	0.202	0.000957868
Katnbl1	1.75348e-05	-0.842742	0.109	0.187	0.45431
Gorab	3.03543e-05	-0.839805	0.048	0.106	0.786449
Ftl1-ps1	1.77205e-115	-0.839498	0.999	1	4.5912e-111
Tmsb10	2.99926e-41	-0.837754	0.94	0.992	7.77079e-37
Dennd4c	1.59695e-14	-0.837164	0.204	0.394	4.13753e-10
Rrp12	1.76055e-05	-0.834792	0.059	0.123	0.456141
Selenoi	2.12713e-06	-0.832624	0.06	0.132	0.0551118
Aldoc	5.7292e-05	-0.832249	0.05	0.106	1
Susd3	2.23391e-20	-0.830181	0.45	0.698	5.78783e-16
Adora2b	1.20883e-07	-0.830143	0.039	0.112	0.00313196
Aacs	0.000195414	-0.829536	0.051	0.103	1
Gm15590	2.9803e-60	-0.829399	0.882	0.989	7.72167e-56
Ftl1	8.27705e-131	-0.829114	1	1	2.1445e-126
Eno1	2.07293e-52	-0.827758	0.939	0.994	5.37077e-48
Abhd5	6.55649e-11	-0.826729	0.232	0.396	1.69872e-06
Gm13292	3.24269e-21	-0.825965	0.37	0.625	8.40148e-17
Eno1b	7.91145e-37	-0.823772	0.74	0.933	2.04978e-32
Hyal2	0.000544958	-0.816695	0.071	0.125	1
Gm4654	1.31927e-08	-0.815689	0.135	0.257	0.000341809
Abcb10	1.91776e-05	-0.814723	0.076	0.145	0.496871
Lsp1	2.56893e-13	-0.812629	0.437	0.617	6.65585e-09
Tmem120a	8.45372e-14	-0.81211	0.209	0.393	2.19027e-09
Gm10481	4.63437e-16	-0.81126	0.282	0.494	1.20072e-11
Slc37a2	1.04059e-22	-0.809463	0.644	0.844	2.69607e-18
Ftl2-ps	1.55612e-72	-0.809096	0.965	1	4.03174e-68
Pgam1-ps2	3.30484e-09	-0.808677	0.065	0.164	8.56252e-05
Ddx39	2.16599e-16	-0.801206	0.299	0.52	5.61186e-12
Psat1	4.02574e-05	-0.800925	0.095	0.167	1
Hmgcr	2.17061e-08	-0.800167	0.21	0.34	0.000562384
Apoo	0.00272499	-0.79941	0.105	0.157	1
Serpinb9	0.000146695	-0.79868	0.083	0.146	1
Nup37	7.53571e-06	-0.798549	0.046	0.109	0.195243
Cd151	9.89817e-15	-0.795493	0.396	0.59	2.56452e-10
Eps8	2.6027e-05	-0.794168	0.046	0.104	0.674333
Gm2606	2.12176e-20	-0.793849	0.396	0.642	5.49726e-16
Slc12a4	7.87801e-09	-0.790573	0.118	0.237	0.000204111
Siva1	8.56251e-15	-0.788892	0.399	0.592	2.21846e-10
Gm15448	2.59452e-06	-0.788846	0.052	0.121	0.0672213
Ppp1r14b	5.17898e-12	-0.788677	0.227	0.403	1.34182e-07
Zwint	4.80466e-09	-0.785974	0.298	0.444	0.000124484
1110008P14Rik	6.76501e-16	-0.785072	0.254	0.463	1.75275e-11
Tnfsf15	5.6578e-06	-0.784935	0.041	0.103	0.146588
Tpm1	5.14918e-11	-0.78397	0.307	0.47	1.3341e-06
Psmb6	1.51542e-32	-0.780827	0.829	0.963	3.92629e-28
Tnfrsf1b	3.62901e-27	-0.780271	0.838	0.941	9.40239e-23
Eif1ax	3.84266e-20	-0.778439	0.454	0.704	9.95594e-16
Msmo1	9.63421e-14	-0.77517	0.251	0.441	2.49613e-09
5830432E09Rik	1.46759e-05	-0.772968	0.045	0.104	0.380237
Gstp-ps	3.68952e-09	-0.77139	0.239	0.388	9.55917e-05
Itga5	5.9929e-13	-0.771226	0.233	0.417	1.5527e-08
Eya3	2.17971e-05	-0.770705	0.148	0.237	0.564741
Ftl1-ps2	1.01324e-14	-0.770528	0.248	0.456	2.62519e-10
Cpped1	1.58976e-06	-0.767928	0.094	0.181	0.0411891
Fbxo22	6.74071e-06	-0.762115	0.213	0.315	0.174645
Ell2	1.07124e-09	-0.759737	0.251	0.399	2.77548e-05
Olfm1	3.88136e-06	-0.758122	0.046	0.111	0.100562
Gm2574	2.41128e-17	-0.75745	0.384	0.615	6.24738e-13
Sac3d1	9.53956e-05	-0.756464	0.079	0.143	1
Gm13461	2.70305e-08	-0.756262	0.094	0.201	0.000700334
Memo1	1.32938e-12	-0.755404	0.271	0.455	3.44429e-08
Cds2	1.13335e-11	-0.753882	0.211	0.374	2.93641e-07
Gm17383	3.98095e-18	-0.753866	0.448	0.667	1.03142e-13
Ear10	4.06723e-06	-0.753726	0.17	0.269	0.105378
6430548M08Rik	3.07324e-09	-0.752973	0.218	0.357	7.96246e-05
Gm3375	4.21162e-09	-0.752189	0.149	0.277	0.000109119
Arhgef10l	6.02503e-09	-0.751911	0.124	0.248	0.000156103
Stx3	2.22885e-08	-0.750591	0.093	0.198	0.000577472
Sestd1	2.60087e-07	-0.746955	0.13	0.237	0.00673859
Nceh1	1.15151e-22	-0.74587	0.629	0.849	2.98346e-18
Gm9844	3.35878e-22	-0.744955	0.623	0.819	8.70225e-18
Rpusd1	0.000320992	-0.742786	0.056	0.107	1
Sema4a	1.81025e-08	-0.742637	0.128	0.246	0.000469019
Abhd2	6.75517e-06	-0.742484	0.123	0.212	0.17502
C5ar1	1.89038e-24	-0.740646	0.661	0.846	4.89778e-20
Gm49450	6.14674e-07	-0.739752	0.082	0.17	0.0159256
Mif	3.53546e-28	-0.739405	0.862	0.956	9.16002e-24
Ikbkg	3.60625e-09	-0.738102	0.13	0.255	9.34343e-05
Ap3s1	1.74761e-25	-0.737974	0.655	0.866	4.52787e-21
Ift172	0.00172081	-0.737631	0.091	0.145	1
Ldlr	1.3118e-09	-0.737612	0.323	0.48	3.39874e-05
Mcm6	0.000320059	-0.737377	0.185	0.263	1
Piezo1	2.48156e-10	-0.737033	0.205	0.358	6.42947e-06
Gm4609	1.5672e-16	-0.735992	0.304	0.53	4.06047e-12
Kcnj2	0.00010834	-0.735371	0.139	0.217	1
Ybx3	4.85779e-16	-0.733023	0.326	0.542	1.2586e-11
Gapdh	2.98722e-76	-0.732647	0.993	1	7.73959e-72
Dubr	4.88053e-08	-0.731105	0.099	0.201	0.0012645
Cd300lb	2.5529e-20	-0.730594	0.523	0.768	6.61432e-16
Slc1a5	4.02513e-09	-0.73035	0.238	0.382	0.000104287
Atp6v1b2	1.53874e-24	-0.728642	0.79	0.95	3.98671e-20
Timm8a1	1.94069e-05	-0.727932	0.127	0.21	0.502814
Tubb2b	3.70429e-06	-0.725817	0.052	0.12	0.0959744
Dnajc19-ps	1.92444e-05	-0.724209	0.057	0.121	0.498604
Pstpip2	2.71675e-06	-0.722564	0.115	0.207	0.0703882
Mfhas1	4.69818e-11	-0.722457	0.183	0.338	1.21725e-06
Anxa5	4.73898e-63	-0.721975	0.985	1	1.22782e-58
Galns	5.9822e-08	-0.721806	0.176	0.301	0.00154993
Rarg	0.00177895	-0.72085	0.071	0.118	1
Smyd3	0.00384101	-0.719419	0.068	0.111	1
Gm13394	4.4814e-18	-0.719136	0.456	0.682	1.16109e-13
2310022A10Rik	2.14113e-12	-0.716919	0.29	0.469	5.54746e-08
Gm10293	1.44044e-10	-0.716844	0.222	0.385	3.73203e-06
Mief2	5.55163e-06	-0.716532	0.041	0.103	0.143837
Gm12671	4.42624e-18	-0.715347	0.465	0.693	1.14679e-13
Dis3	0.000109131	-0.715265	0.102	0.173	1
Comtd1	3.65442e-11	-0.715217	0.276	0.441	9.46824e-07
Gm4518	4.49876e-08	-0.714648	0.091	0.195	0.00116558
Pmvk	2.83961e-05	-0.714026	0.15	0.234	0.735715
Uck2	1.00617e-07	-0.712966	0.094	0.195	0.0026069
Psen2	1.04894e-13	-0.711332	0.435	0.629	2.71771e-09
Slc25a24	3.46883e-08	-0.711126	0.126	0.24	0.00089874
Gpatch4	3.83936e-11	-0.711016	0.146	0.294	9.94739e-07
Mrps28	2.3916e-12	-0.710444	0.359	0.536	6.19639e-08
Gm12693	2.99167e-05	-0.707764	0.065	0.129	0.775112
E2f6	1.95381e-06	-0.707292	0.095	0.184	0.0506213
Bri3bp	2.22275e-06	-0.707066	0.233	0.344	0.0575893
Naa20	2.51679e-13	-0.706954	0.389	0.575	6.52076e-09
Mif-ps	1.0449e-16	-0.70666	0.437	0.664	2.70723e-12
Ldha	3.94453e-33	-0.706526	0.877	0.967	1.02199e-28
Gdf15	9.52178e-12	-0.70491	0.29	0.463	2.467e-07
Fam177a	3.07346e-09	-0.703038	0.207	0.347	7.96302e-05
Ifi27	2.23164e-14	-0.701925	0.523	0.704	5.78195e-10
Sqstm1	8.62286e-23	-0.700684	0.927	0.984	2.2341e-18
Serpinb8	9.7609e-07	-0.700292	0.148	0.251	0.0252895
Msra	7.45598e-13	-0.698955	0.262	0.456	1.93177e-08
Cmbl	1.44135e-05	-0.694796	0.099	0.178	0.373438
Jpt2	7.1149e-06	-0.694633	0.139	0.231	0.18434
Rnf126	5.78838e-07	-0.694159	0.121	0.22	0.0149971
Fxn	0.00474127	-0.693831	0.157	0.218	1
Gm10358	3.3889e-23	-0.691861	0.565	0.804	8.7803e-19
Mrtfb	5.90367e-06	-0.691853	0.104	0.187	0.152958
Ltbp3	2.34171e-08	-0.691303	0.126	0.241	0.000606715
Gm7336	1.91295e-27	-0.688184	0.713	0.879	4.95627e-23
Pira2	5.244e-10	-0.685716	0.201	0.352	1.35867e-05
Gapdh-ps16	9.59841e-23	-0.68354	0.588	0.813	2.48685e-18
Nudt7	4.44077e-05	-0.682394	0.068	0.132	1
Cstf2	3.1668e-06	-0.681251	0.072	0.15	0.0820487
Hmgn3	3.98072e-05	-0.679928	0.056	0.117	1
Ctu2	0.000133622	-0.67928	0.11	0.181	1
Gm10184	1.91634e-05	-0.678235	0.083	0.156	0.496505
Prkx	3.46524e-08	-0.677856	0.201	0.332	0.00089781
Itgax	1.19087e-10	-0.676969	0.423	0.593	3.08543e-06
Wdr91	2.13464e-05	-0.675854	0.179	0.274	0.553064
Bola3	1.80452e-12	-0.674951	0.288	0.477	4.67532e-08
Anxa3	1.21473e-20	-0.673629	0.783	0.908	3.14724e-16
Gabarapl1	4.89864e-16	-0.673568	0.568	0.776	1.26919e-11
Actg1	1.08218e-53	-0.672985	0.995	1	2.80382e-49
Sms-ps	2.87557e-05	-0.672835	0.059	0.121	0.745031
Mphosph8	3.93652e-05	-0.672157	0.188	0.276	1
Rexo2	3.74507e-21	-0.672006	0.57	0.799	9.70311e-17
Cd200r1	4.7065e-09	-0.671621	0.234	0.379	0.000121941
Pparg	7.59782e-15	-0.670963	0.294	0.503	1.96852e-10
Slamf7	9.73789e-22	-0.670443	0.611	0.84	2.52299e-17
Myo1e	2.09574e-10	-0.667658	0.363	0.516	5.42984e-06
Stra6l	0.00177705	-0.667109	0.079	0.128	1
Mdm2	1.62838e-10	-0.666115	0.298	0.46	4.21896e-06
Meaf6	3.29125e-10	-0.665282	0.216	0.375	8.5273e-06
Ly9	1.50052e-16	-0.664521	0.717	0.843	3.88769e-12
Kctd13	1.72164e-05	-0.6642	0.095	0.17	0.446059
Synj2	0.000543034	-0.663994	0.07	0.123	1
Alox5ap	7.39839e-28	-0.663768	0.943	0.977	1.91685e-23
Napsa	4.71403e-11	-0.662978	0.366	0.533	1.22136e-06
Gm3534	6.40744e-09	-0.661324	0.213	0.36	0.00016601
Gm16556	7.6461e-06	-0.661016	0.04	0.1	0.198103
Naaa	8.46737e-06	-0.657591	0.306	0.421	0.219381
Gm49356	0.000132692	-0.657132	0.063	0.121	1
Actl6a	1.50543e-08	-0.65666	0.287	0.424	0.000390042
Gpatch3	1.8699e-05	-0.655529	0.05	0.111	0.484473
Gm10232	9.44031e-05	-0.654075	0.116	0.19	1
Rab11fip5	1.29942e-07	-0.6537	0.217	0.344	0.00336666
Actn4	4.69612e-16	-0.65351	0.567	0.745	1.21672e-11
Coro1c	9.68836e-16	-0.653427	0.471	0.679	2.51016e-11
Gm37988	0.00144852	-0.65153	0.057	0.103	1
Cers2	1.57161e-25	-0.650424	0.718	0.903	4.07188e-21
Dap	1.85265e-15	-0.650337	0.494	0.713	4.80003e-11
Higd1a	1.60167e-15	-0.650031	0.46	0.678	4.14977e-11
Diaph1	1.5503e-20	-0.648272	0.528	0.777	4.01666e-16
Mtap	7.2608e-07	-0.648253	0.179	0.29	0.018812
Gm13464	2.86325e-06	-0.647589	0.091	0.179	0.074184
Tpi1	6.67887e-26	-0.646897	0.861	0.972	1.73043e-21
Ppp2r2d	0.000549689	-0.646723	0.085	0.143	1
Nav2	8.96215e-06	-0.646626	0.095	0.174	0.2322
Gm4335	4.3334e-05	-0.645933	0.045	0.101	1
Inf2	3.38471e-10	-0.645911	0.199	0.347	8.76944e-06
Grhpr	0.0271634	-0.645673	0.068	0.1	1
Ran	3.75013e-27	-0.644974	0.82	0.953	9.71621e-23
Nr2c2ap	8.49726e-09	-0.644788	0.287	0.436	0.000220156
Lasp1	1.17284e-21	-0.644582	0.773	0.905	3.0387e-17
Tsr2	0.000425676	-0.644518	0.093	0.154	1
Ldlrad3	0.00107856	-0.644327	0.112	0.171	1
Ubxn8	2.36901e-08	-0.643588	0.226	0.361	0.000613787
Wsb2	5.50249e-07	-0.643172	0.211	0.33	0.0142564
Dhcr24	1.79931e-06	-0.64292	0.079	0.162	0.0466183
Gm16374	1.229e-08	-0.641867	0.182	0.322	0.000318422
Gm2451	3.04531e-14	-0.641444	0.407	0.614	7.89009e-10
Tubb2a	2.17997e-10	-0.639827	0.462	0.626	5.64808e-06
Slc39a14	0.000122739	-0.639649	0.073	0.136	1
Nhp2	9.89223e-18	-0.638466	0.511	0.734	2.56298e-13
Mgst3	1.80069e-06	-0.637457	0.234	0.349	0.0466542
Sod2	4.99324e-13	-0.637414	0.696	0.841	1.2937e-08
Asf1a	7.79576e-06	-0.637381	0.109	0.193	0.20198
Ranbp1	6.4974e-18	-0.63598	0.635	0.818	1.68341e-13
Pld3	4.32452e-25	-0.634071	0.833	0.964	1.12044e-20
Sdc4	2.45303e-18	-0.633856	0.457	0.69	6.35554e-14
Praf2	3.03097e-07	-0.633376	0.109	0.209	0.00785294
Gm49776	0.00207556	-0.633237	0.078	0.126	1
Tmem41b	8.84642e-06	-0.633175	0.2	0.304	0.229202
Riok3	2.29161e-12	-0.629751	0.624	0.783	5.93733e-08
Ppfibp1	4.52157e-05	-0.62971	0.096	0.17	1
Mecr	2.15309e-06	-0.629026	0.121	0.218	0.0557843
Myof	9.54872e-21	-0.628861	0.744	0.907	2.47398e-16
Myo5a	2.07823e-16	-0.628234	0.438	0.671	5.38449e-12
Dbi	3.68642e-31	-0.627718	0.94	0.984	9.55116e-27
Gm12070	6.44454e-15	-0.626895	0.451	0.664	1.66972e-10
Tipin	0.00206684	-0.625586	0.117	0.174	1
Arhgap23	0.00155851	-0.624563	0.061	0.106	1
Cdc34	8.98037e-09	-0.624422	0.251	0.396	0.000232672
Ralgapa2	1.26758e-08	-0.623817	0.104	0.215	0.000328416
Atp6v1c1	1.15807e-16	-0.623522	0.599	0.798	3.00043e-12
Cyth3	4.83202e-08	-0.623366	0.248	0.382	0.00125193
Plekhn1	0.0224556	-0.619926	0.077	0.111	1
Gm14760	9.82908e-15	-0.618167	0.357	0.581	2.54662e-10
Gm9790	0.000884929	-0.616784	0.059	0.107	1
Tpcn1	9.79324e-08	-0.616709	0.27	0.407	0.00253733
Osbpl3	3.99194e-09	-0.616616	0.094	0.206	0.000103427
Prr13	4.46985e-19	-0.616477	0.845	0.927	1.15809e-14
Zfyve21	0.0247978	-0.616449	0.091	0.128	1
Ctps2	1.40932e-08	-0.616258	0.271	0.41	0.00036514
Apobr	4.57397e-08	-0.614397	0.41	0.547	0.00118507
Dtwd1	0.00160826	-0.614142	0.056	0.1	1
Mfn2	0.00068348	-0.612999	0.126	0.192	1
Gm4691	1.47869e-07	-0.612049	0.183	0.307	0.00383114
Gm9531	3.25692e-07	-0.611914	0.199	0.324	0.00843835
Itgam	9.77452e-17	-0.611771	0.752	0.894	2.53248e-12
Slc23a2	2.16285e-05	-0.611578	0.14	0.227	0.560374
Chchd2-ps	0.000533675	-0.610404	0.068	0.121	1
Kcnab2	1.18598e-09	-0.60894	0.283	0.444	3.07276e-05
Fam214a	0.0191401	-0.608563	0.091	0.129	1
Gm12033	3.41952e-14	-0.608385	0.456	0.66	8.85964e-10
Atpsckmt	6.60526e-05	-0.608167	0.143	0.226	1
Rbm4b	0.00996595	-0.607977	0.077	0.117	1
Gm12715	1.75785e-09	-0.607568	0.299	0.466	4.55441e-05
Spryd3	0.0579444	-0.60702	0.107	0.139	1
Pbdc1	4.02472e-12	-0.605618	0.427	0.614	1.04276e-07
Gm14270	2.11367e-05	-0.605614	0.046	0.106	0.54763
Xpnpep1	1.87424e-08	-0.605265	0.229	0.363	0.000485596
Fam214b	7.78136e-06	-0.605218	0.161	0.259	0.201607
Nufip1	3.89998e-05	-0.604673	0.244	0.341	1
Fbxl5	4.28903e-08	-0.604582	0.243	0.385	0.00111124
Gm9774	1.85752e-05	-0.603945	0.129	0.217	0.481265
Ankrd28	0.00299973	-0.603943	0.106	0.159	1
Spn	1.09746e-06	-0.603261	0.11	0.206	0.0284342
Ccl6	7.09074e-06	-0.602791	0.959	0.964	0.183714
Gm10108	2.03423e-08	-0.602526	0.199	0.333	0.000527048
Mpc1	1.3907e-15	-0.60181	0.576	0.78	3.60316e-11
Serpine1	0.00132156	-0.601317	0.159	0.227	1
Ugt1a7c	2.80564e-08	-0.601163	0.29	0.433	0.000726913
Antxr2	1.96992e-08	-0.599765	0.209	0.346	0.000510385
Tnfsf12	2.60222e-10	-0.599295	0.346	0.514	6.7421e-06
Ywhag	1.27115e-20	-0.598022	0.726	0.886	3.29343e-16
Nus1	8.44158e-13	-0.597258	0.504	0.693	2.18713e-08
Gm49368	7.09948e-07	-0.597257	0.159	0.271	0.018394
Gm6397	1.09016e-06	-0.597121	0.135	0.238	0.028245
Apool	0.000149181	-0.596533	0.224	0.31	1
Nop2	0.000798023	-0.595921	0.139	0.206	1
Psmd13	1.19611e-12	-0.594498	0.382	0.583	3.09899e-08
Psmd1	1.36784e-13	-0.594352	0.601	0.771	3.54393e-09
Psap	1.36738e-55	-0.593917	1	1	3.54275e-51
Gm4735	6.19386e-06	-0.592873	0.18	0.287	0.160477
Gtf3c6	1.55395e-06	-0.59282	0.228	0.35	0.0402613
Nfil3	6.1303e-06	-0.592511	0.211	0.318	0.15883
B4galnt1	1.92341e-12	-0.592152	0.295	0.497	4.98337e-08
Gm10359	6.39885e-16	-0.591986	0.463	0.698	1.65788e-11
Nop58	8.93343e-12	-0.590288	0.324	0.506	2.31456e-07
Gm10284	3.97406e-09	-0.589685	0.23	0.382	0.000102964
Hpf1	1.24418e-10	-0.589545	0.38	0.555	3.22353e-06
Gm10291	1.35324e-05	-0.588209	0.115	0.201	0.350611
Nop16	2.61105e-10	-0.587589	0.277	0.436	6.76497e-06
Cav2	2.45365e-06	-0.58732	0.165	0.269	0.0635717
Gm14150	9.07376e-07	-0.587244	0.156	0.266	0.0235092
Gpatch11	2.82084e-07	-0.586115	0.139	0.251	0.00730852
Map4k1	6.97524e-07	-0.585299	0.123	0.223	0.0180721
Pmm1	0.00219597	-0.584408	0.105	0.159	1
Peak1	5.53281e-06	-0.584089	0.166	0.265	0.14335
Stmn1	0.0141462	-0.583467	0.207	0.26	1
Eif4a-ps4	1.25713e-12	-0.583373	0.539	0.723	3.25709e-08
Pla2g7	1.39153e-12	-0.582691	0.93	0.933	3.60532e-08
Tmem41a	0.0299806	-0.582224	0.072	0.104	1
Bambi	0.000472843	-0.581832	0.115	0.181	1
Med20	0.00782567	-0.580988	0.101	0.146	1
Ccdc88a	4.99327e-07	-0.580705	0.355	0.492	0.0129371
1810058I24Rik	2.41574e-16	-0.580358	0.627	0.818	6.25895e-12
Gm4204	1.26183e-10	-0.579915	0.445	0.628	3.26926e-06
Hmbs	0.000417735	-0.579679	0.183	0.262	1
Lsm3	9.56944e-13	-0.579643	0.376	0.572	2.47935e-08
Chchd4	8.95715e-07	-0.578876	0.215	0.329	0.0232071
Ugp2	2.97925e-12	-0.578306	0.46	0.657	7.71895e-08
Map4k3	9.06634e-06	-0.577748	0.17	0.268	0.2349
Cyp51	5.1036e-06	-0.576749	0.199	0.307	0.132229
Gm3226	8.64767e-08	-0.576559	0.249	0.383	0.00224053
Abcb6	0.00020013	-0.57589	0.082	0.145	1
Tcea1-ps1	0.00167425	-0.575837	0.094	0.15	1
Dpp7	3.48565e-11	-0.574417	0.276	0.458	9.03098e-07
Get1	3.82207e-05	-0.574003	0.083	0.154	0.990261
Cdt1	3.18228e-08	-0.573201	0.161	0.287	0.000824498
Bcl2l13	4.86098e-05	-0.572763	0.126	0.209	1
Alg13	0.000505258	-0.572602	0.101	0.164	1
Esyt1	8.88053e-17	-0.572434	0.695	0.857	2.30086e-12
Dhrs3	8.17889e-14	-0.572237	0.612	0.779	2.11907e-09
Ptprs	3.29845e-06	-0.572192	0.245	0.361	0.0854596
Slc35e2	0.00468701	-0.571594	0.077	0.123	1
Gm5138	5.41792e-11	-0.570757	0.412	0.59	1.40373e-06
Nqo2	1.94857e-05	-0.568893	0.2	0.299	0.504855
Nsf	1.55386e-10	-0.568696	0.443	0.615	4.0259e-06
Fdx2	3.12955e-08	-0.567981	0.28	0.421	0.000810835
Il6st	5.50598e-09	-0.567521	0.265	0.419	0.000142654
Gm10566	2.85328e-06	-0.56685	0.118	0.212	0.0739256
Alg6	0.00102633	-0.565916	0.082	0.136	1
Mrpl33	1.94417e-15	-0.565911	0.678	0.855	5.03714e-11
Psmc6	1.46115e-11	-0.565524	0.527	0.701	3.78569e-07
Aarsd1	0.000410987	-0.56537	0.096	0.16	1
Get4	3.98142e-08	-0.565322	0.271	0.407	0.00103155
Tubg1	0.000476593	-0.564039	0.091	0.153	1
Gm49373	0.000290696	-0.563119	0.124	0.195	1
Pigf	2.05919e-05	-0.56309	0.1	0.178	0.533517
Tatdn2	6.53241e-06	-0.563061	0.17	0.273	0.169248
Plxnc1	7.33327e-05	-0.562721	0.13	0.209	1
Flna	1.94383e-24	-0.562353	0.865	0.97	5.03628e-20
Basp1	2.59313e-13	-0.561661	0.72	0.86	6.71854e-09
Ell	1.24083e-08	-0.560192	0.196	0.327	0.000321486
Gm5559	8.03125e-12	-0.55995	0.47	0.66	2.08082e-07
Nol10	0.0014929	-0.559266	0.071	0.121	1
Trip10	8.96682e-05	-0.559195	0.082	0.148	1
Abt1	9.18982e-05	-0.55857	0.111	0.185	1
L3mbtl2	0.100569	-0.558303	0.079	0.103	1
Rangrf	0.00274906	-0.557815	0.078	0.126	1
Gipc1	6.1771e-07	-0.557536	0.226	0.349	0.0160043
Prkcd	2.79059e-12	-0.557333	0.752	0.871	7.23013e-08
1110065P20Rik	0.000119378	-0.556794	0.13	0.207	1
Lims1	1.78623e-14	-0.555275	0.578	0.763	4.62793e-10
Spred2	0.00014152	-0.554664	0.104	0.174	1
Xylt1	1.02574e-07	-0.553285	0.105	0.212	0.00265759
Flvcr1	1.31253e-05	-0.552919	0.187	0.291	0.340063
Cisd1	5.29374e-07	-0.552539	0.282	0.414	0.0137155
Lpin1	0.0145355	-0.552144	0.098	0.139	1
Iah1	1.35579e-09	-0.550572	0.465	0.634	3.5127e-05
Dna2	0.000104837	-0.549767	0.066	0.126	1
Rictor	0.000286881	-0.549478	0.082	0.142	1
Gm6363	7.27819e-05	-0.549131	0.072	0.137	1
Rps6kb2	0.0202007	-0.548494	0.11	0.151	1
Tomm40	1.07508e-11	-0.54835	0.278	0.472	2.78543e-07
Dok2	4.32803e-07	-0.547897	0.434	0.561	0.0112135
G6pdx	3.36097e-10	-0.547368	0.716	0.833	8.70793e-06
Ckap4	1.73733e-08	-0.547331	0.26	0.403	0.000450125
Atxn10	2.6883e-09	-0.547125	0.424	0.576	6.96512e-05
Atp6v1a	2.46178e-18	-0.546447	0.772	0.908	6.37822e-14
Foxn2	1.14864e-06	-0.546266	0.324	0.458	0.02976
Pfdn6	1.14675e-10	-0.546201	0.565	0.724	2.97112e-06
Nsfl1c	2.26609e-12	-0.546141	0.395	0.586	5.87121e-08
Samd8	5.05056e-07	-0.543665	0.267	0.4	0.0130855
Slamf8	1.23975e-07	-0.543354	0.298	0.438	0.00321208
Atic	3.18841e-07	-0.543347	0.277	0.41	0.00826084
Pgam5	0.000150542	-0.542955	0.133	0.209	1
Timm17a	1.99447e-13	-0.542845	0.435	0.636	5.16747e-09
Gstt2	0.0126149	-0.542761	0.089	0.131	1
Sdhaf3	0.000398983	-0.542696	0.088	0.148	1
Rassf8	7.18245e-06	-0.542277	0.061	0.131	0.18609
Mbp	1.64436e-09	-0.542003	0.365	0.528	4.26036e-05
Slc39a6	0.000106701	-0.541861	0.195	0.283	1
Gfm1	0.000692104	-0.541682	0.163	0.232	1
Sfxn3	5.01533e-08	-0.541242	0.132	0.248	0.00129942
Hax1	5.04176e-11	-0.541131	0.495	0.665	1.30627e-06
Cpeb4	4.01684e-06	-0.54106	0.334	0.445	0.104072
Txlng	1.77918e-06	-0.539608	0.102	0.193	0.0460969
Clic4	1.58248e-16	-0.539487	0.788	0.921	4.10004e-12
Kpna2	3.17713e-05	-0.53847	0.137	0.221	0.823162
Psmg3	3.18081e-07	-0.538058	0.183	0.304	0.00824115
Nudt1	0.00596628	-0.53761	0.072	0.114	1
Myo10	3.1808e-05	-0.53686	0.198	0.294	0.824114
Eif1a	2.37883e-09	-0.536295	0.446	0.614	6.1633e-05
Gm8399	2.72464e-07	-0.534887	0.121	0.229	0.00705928
Cd68	2.94822e-44	-0.534045	0.991	1	7.63855e-40
Gm3839	2.16386e-09	-0.53305	0.339	0.506	5.60634e-05
Lrrc59	4.72134e-15	-0.532848	0.47	0.692	1.22325e-10
Cdca4	0.00224882	-0.532742	0.126	0.182	1
Eif4a1	1.40972e-36	-0.532403	0.987	0.998	3.65244e-32
Adss	1.78255e-10	-0.531417	0.524	0.688	4.6184e-06
Psmd5	8.84114e-06	-0.531049	0.177	0.277	0.229065
Gm15922	4.50135e-06	-0.53044	0.18	0.287	0.116625
Tkt	2.0608e-22	-0.529349	0.921	0.986	5.33933e-18
Hirip3	0.0253813	-0.529217	0.09	0.128	1
Pno1	8.83651e-07	-0.527846	0.343	0.466	0.0228945
Aifm2	5.99214e-05	-0.527702	0.076	0.142	1
Gm10053	1.23798e-14	-0.527443	0.601	0.802	3.20748e-10
Usp10	5.92381e-06	-0.526661	0.126	0.218	0.15348
Cbr3	0.00137658	-0.525631	0.195	0.262	1
Psma5	2.5501e-11	-0.523953	0.793	0.883	6.60705e-07
Mrpl53	1.50353e-05	-0.522629	0.249	0.361	0.38955
Ebna1bp2	6.73752e-09	-0.522368	0.373	0.523	0.000174562
Dgcr6	0.00912857	-0.521179	0.141	0.192	1
Dusp3	5.16231e-11	-0.521012	0.433	0.604	1.3375e-06
Ecsit	0.00047242	-0.520286	0.08	0.137	1
Zmiz1	2.95314e-12	-0.518881	0.445	0.653	7.65129e-08
Sh3bgrl3	4.89234e-41	-0.518475	0.994	0.997	1.26756e-36
Ufm1	6.56174e-10	-0.518451	0.473	0.65	1.70008e-05
Tspo	8.89701e-18	-0.517973	0.849	0.944	2.30513e-13
Psmb7	2.96867e-14	-0.517844	0.693	0.846	7.69152e-10
Ssna1	1.83366e-10	-0.517819	0.365	0.542	4.75083e-06
Pcid2	0.00157558	-0.516957	0.14	0.204	1
Mdn1	0.00040576	-0.51609	0.132	0.201	1
Nif3l1	0.000916185	-0.51607	0.116	0.179	1
Wdr20	0.00013464	-0.515971	0.141	0.221	1
C3	0.000361214	-0.515785	0.202	0.282	1
Eif5a	2.9072e-29	-0.515651	0.966	0.995	7.53227e-25
Usp6nl	2.86514e-06	-0.51556	0.116	0.21	0.074233
Ugt1a2	4.82652e-05	-0.515149	0.122	0.204	1
Cyc1	1.02474e-12	-0.514839	0.526	0.72	2.65501e-08
Pirb	1.50225e-11	-0.513946	0.71	0.855	3.89218e-07
Eaf1	7.79528e-08	-0.513898	0.173	0.298	0.00201968
Tmem208	1.48141e-10	-0.513647	0.544	0.715	3.83818e-06
Znhit6	0.00557535	-0.512931	0.177	0.237	1
Cep70	0.00184288	-0.512415	0.088	0.14	1
Txnl1	2.61917e-14	-0.511745	0.567	0.783	6.786e-10
Odf2	0.00286279	-0.511289	0.132	0.188	1
Pak4	0.000182073	-0.510662	0.055	0.109	1
Bloc1s5	0.00407501	-0.509281	0.135	0.19	1
Psmd7	3.22404e-13	-0.509165	0.64	0.813	8.35316e-09
Tmbim1	2.51563e-09	-0.50829	0.434	0.593	6.51774e-05
Slc11a1	5.62827e-24	-0.507206	0.943	0.983	1.45823e-19
Pam	0.0394986	-0.506446	0.093	0.126	1
Mad2l1	0.000468934	-0.505717	0.085	0.143	1
Dop1b	0.000972817	-0.505626	0.126	0.19	1
Tpt1-ps6	0.00145956	-0.50554	0.063	0.111	1
Glrx	0.000145539	-0.505217	0.67	0.749	1
Fabp7	3.0276e-05	-0.504751	0.427	0.536	0.784422
Nat10	0.000737728	-0.504215	0.065	0.115	1
Map3k20	8.47481e-06	-0.504194	0.109	0.195	0.219574
Ikbke	1.03692e-07	-0.503881	0.238	0.382	0.00268656
Ugt1a8	2.26144e-05	-0.503491	0.122	0.21	0.585916
Trmt61a	0.00507814	-0.503108	0.099	0.148	1
Gm14017	0.000110472	-0.502514	0.118	0.195	1
Srm	1.06158e-05	-0.502321	0.211	0.318	0.275044
Dnase1l1	5.42874e-15	-0.501432	0.645	0.832	1.40653e-10
Atp23	0.0254705	-0.50106	0.077	0.111	1
Nans	3.46533e-07	-0.500373	0.324	0.461	0.00897832
Hus1	0.000876435	-0.500065	0.06	0.109	1
Cmpk1	1.32699e-14	-0.500023	0.796	0.911	3.43811e-10
Atpif1	2.02103e-25	-0.49997	0.949	0.977	5.23628e-21
Adrm1	5.44968e-10	-0.499253	0.438	0.621	1.41196e-05
Gm12960	1.579e-06	-0.499104	0.17	0.282	0.0409103
Brwd1	0.00224437	-0.498709	0.134	0.196	1
B4galt5	5.93263e-07	-0.498531	0.298	0.43	0.0153709
Tubb6	4.0923e-11	-0.496881	0.352	0.545	1.06027e-06
Mtf1	0.0135908	-0.49646	0.121	0.165	1
Timm23	3.45305e-10	-0.495374	0.524	0.684	8.9465e-06
Lyar	3.30527e-07	-0.495108	0.21	0.338	0.00856362
H2ac19	2.59317e-05	-0.494944	0.211	0.312	0.671865
Tbcb	3.42406e-15	-0.492777	0.638	0.824	8.8714e-11
Mrps31	0.000689054	-0.492702	0.139	0.206	1
Rps27l	8.10084e-23	-0.492691	0.934	0.972	2.09885e-18
Cd274	0.000310784	-0.492627	0.223	0.307	1
Gm8991	0.000327222	-0.492126	0.144	0.22	1
Lnpk	1.10956e-06	-0.491937	0.13	0.234	0.0287476
Vmn1r46	1.41266e-06	-0.491472	0.199	0.313	0.0366007
Cycs	1.46445e-14	-0.490452	0.698	0.855	3.79425e-10
Dbr1	0.00938765	-0.490364	0.066	0.104	1
Polr2l	6.19956e-08	-0.490177	0.411	0.551	0.00160624
Ugt1a1	0.000346537	-0.489974	0.116	0.185	1
Hdgf	8.22636e-11	-0.489933	0.479	0.657	2.13137e-06
Ip6k2	0.042588	-0.48993	0.085	0.118	1
Gm2445	5.64261e-05	-0.489889	0.105	0.184	1
Nutf2-ps1	1.1339e-07	-0.488664	0.412	0.561	0.00293781
Strap	2.55832e-09	-0.488626	0.42	0.578	6.62836e-05
Rnf115	2.6042e-07	-0.488541	0.466	0.604	0.00674722
Atp6v0c	1.19965e-37	-0.48839	0.999	1	3.10817e-33
Carnmt1	8.5853e-05	-0.488331	0.132	0.213	1
Psmd3	9.1193e-10	-0.486899	0.438	0.618	2.36272e-05
Dhrs7b	0.000114941	-0.486873	0.293	0.38	1
Eif6	7.35175e-12	-0.486871	0.534	0.723	1.90476e-07
Psmd8	2.17292e-12	-0.486696	0.746	0.855	5.62983e-08
Ss18l2	5.8735e-06	-0.486677	0.165	0.263	0.152177
Herc3	3.30747e-05	-0.486515	0.068	0.136	0.856933
Pgap1	2.09705e-05	-0.486391	0.173	0.269	0.543324
Stam	0.000762447	-0.485054	0.122	0.187	1
Arrdc4	1.44752e-05	-0.484911	0.121	0.207	0.375037
Mtg2	7.2271e-05	-0.484493	0.129	0.21	1
Polr2d	0.000980991	-0.484181	0.187	0.259	1
Tstd3	0.000156561	-0.483438	0.126	0.202	1
Tmem97	1.21092e-09	-0.483294	0.213	0.372	3.13736e-05
Morf4l2	1.72719e-10	-0.482289	0.543	0.696	4.47499e-06
Gm9761	4.2091e-05	-0.482057	0.08	0.153	1
Coq3	0.00167119	-0.481947	0.106	0.164	1
Pgp	1.6141e-05	-0.481691	0.252	0.361	0.418198
Cnih1	3.26642e-09	-0.481423	0.493	0.643	8.46296e-05
Nup205	0.000183441	-0.480777	0.104	0.173	1
Psmd6	7.81844e-13	-0.480656	0.439	0.643	2.02568e-08
Rbm47	3.46678e-08	-0.480465	0.312	0.469	0.000898209
Myo1f	7.13763e-14	-0.480294	0.788	0.888	1.84929e-09
Eif1ad	7.61684e-05	-0.479712	0.322	0.425	1
9930021J03Rik	0.00250181	-0.47953	0.117	0.174	1
Suco	5.76531e-05	-0.479472	0.204	0.296	1
5430437J10Rik	3.51293e-05	-0.479082	0.209	0.304	0.910165
Hspa9	7.95388e-11	-0.478593	0.584	0.746	2.06077e-06
Gm7964	0.0001108	-0.478493	0.067	0.129	1
Gm49369	5.60766e-12	-0.478278	0.618	0.796	1.45289e-07
Csf2rb2	1.57253e-06	-0.478209	0.316	0.445	0.0407427
Pef1	2.20454e-06	-0.478184	0.211	0.326	0.0571176
Tada1	0.0153751	-0.477899	0.17	0.22	1
Fbxo28	0.00194283	-0.477747	0.163	0.231	1
Mtln	2.21297e-09	-0.477479	0.432	0.604	5.73359e-05
Fkbp4	7.97818e-09	-0.477159	0.346	0.514	0.000206707
Atp6v0a1	4.85948e-09	-0.476676	0.43	0.587	0.000125904
Bvht	0.00292627	-0.476396	0.213	0.282	1
Pop5	3.29539e-06	-0.475981	0.213	0.326	0.0853802
Inpp5f	0.000779009	-0.475787	0.163	0.237	1
Atox1	2.28495e-26	-0.475002	0.98	0.998	5.92007e-22
Anxa11	0.000139305	-0.474223	0.18	0.266	1
Shc1	1.66221e-05	-0.47387	0.256	0.366	0.430663
Pim1	6.94622e-13	-0.473199	0.635	0.81	1.7997e-08
Pfkp	8.23187e-07	-0.47312	0.251	0.379	0.021328
Ccdc58	0.00140863	-0.472791	0.172	0.241	1
Rala	8.78691e-12	-0.472741	0.593	0.759	2.2766e-07
Rbpj	7.7731e-08	-0.472383	0.404	0.559	0.00201393
Utp20	0.000513197	-0.47114	0.085	0.145	1
Slc16a1	0.000345384	-0.471012	0.055	0.106	1
Eif3j2	1.25169e-06	-0.47072	0.31	0.444	0.0324301
Psmc3	2.34573e-12	-0.470162	0.667	0.824	6.07755e-08
Bysl	0.000913606	-0.469621	0.095	0.153	1
Cs	6.06127e-13	-0.469291	0.672	0.84	1.57041e-08
Abcc5	1.76038e-07	-0.468959	0.272	0.403	0.00456097
Pspc1	0.00248284	-0.468131	0.094	0.146	1
Nol12	1.65737e-09	-0.467855	0.265	0.424	4.29408e-05
Ifrd1	8.82557e-12	-0.466976	0.539	0.734	2.28662e-07
Cyba	2.03968e-45	-0.466951	0.999	0.998	5.2846e-41
Samm50	4.78373e-08	-0.466506	0.444	0.595	0.00123942
Gas2l3	4.50401e-09	-0.4664	0.267	0.421	0.000116694
Gm20390	6.3291e-23	-0.46639	0.907	0.977	1.63981e-18
Rtca	8.04567e-08	-0.466006	0.143	0.26	0.00208455
Qpctl	0.00692277	-0.465989	0.066	0.106	1
Htatip2	1.68754e-06	-0.465971	0.371	0.495	0.0437224
Enoph1	0.00122361	-0.465951	0.185	0.257	1
Agpat5	6.5288e-08	-0.465644	0.229	0.363	0.00169155
Snrpd1	1.05113e-13	-0.465295	0.662	0.829	2.72336e-09
Mvp	2.38187e-10	-0.465007	0.528	0.704	6.17119e-06
Lsm2	6.96745e-05	-0.464936	0.222	0.319	1
Rex1bd	1.40194e-09	-0.464915	0.557	0.71	3.63228e-05
Ddx56	1.91856e-05	-0.464848	0.222	0.332	0.497081
Ctsd	1.68503e-28	-0.463723	0.998	0.998	4.36573e-24
Psmd12	6.23929e-10	-0.463667	0.572	0.741	1.61654e-05
Mdh2	3.2549e-14	-0.463461	0.709	0.854	8.43312e-10
Col4a3bp	3.75138e-07	-0.462874	0.261	0.403	0.00971946
Gng12	1.78481e-08	-0.462585	0.557	0.71	0.000462426
Atn1	5.54961e-06	-0.46258	0.095	0.179	0.143785
Rfc5	5.28244e-06	-0.46255	0.09	0.171	0.136863
Hras	0.00798452	-0.462512	0.065	0.104	1
Bola2	6.50617e-10	-0.461665	0.661	0.802	1.68568e-05
Prpf31	7.84028e-08	-0.461402	0.343	0.494	0.00203134
Chp1	8.03555e-08	-0.461239	0.409	0.565	0.00208193
Snrpa1	1.95955e-08	-0.460582	0.382	0.537	0.000507699
Fubp1	1.20634e-07	-0.460297	0.393	0.545	0.0031255
Eif3j1	4.6385e-08	-0.460208	0.422	0.579	0.00120179
Nme2	5.1902e-25	-0.458966	0.955	0.998	1.34473e-20
Agap1	0.00128231	-0.458958	0.134	0.198	1
Gm9803	5.08296e-09	-0.458937	0.213	0.369	0.000131694
Gpr157	0.0566427	-0.458836	0.135	0.171	1
Jpt1	6.64563e-16	-0.45872	0.806	0.922	1.72182e-11
Cct3	4.75946e-10	-0.458552	0.613	0.774	1.23313e-05
Traf1	0.000611212	-0.457869	0.112	0.176	1
Sfxn2	0.0260998	-0.45758	0.135	0.178	1
Atp5mpl	7.77943e-17	-0.457522	0.85	0.952	2.01557e-12
Gm33027	4.36569e-07	-0.45672	0.166	0.285	0.0113111
Mvd	0.000511457	-0.454825	0.098	0.16	1
Lrp8	0.0857188	-0.454811	0.074	0.1	1
Vma21	8.97092e-08	-0.454658	0.491	0.634	0.00232427
Psmc4	5.47338e-10	-0.454101	0.548	0.724	1.4181e-05
Znrd2	7.01601e-06	-0.453974	0.244	0.358	0.181778
Fzd7	0.000114687	-0.453268	0.178	0.266	1
Cers5	3.63896e-08	-0.453169	0.365	0.526	0.000942818
Mrps5	2.66915e-09	-0.45316	0.238	0.397	6.91549e-05
Hint1	9.43704e-22	-0.453114	0.963	0.997	2.44504e-17
Ndufc1	9.29452e-12	-0.452515	0.627	0.812	2.40812e-07
Chchd1	3.22813e-11	-0.452134	0.617	0.782	8.36376e-07
Cxcl14	0.0145697	-0.451621	0.441	0.48	1
Tysnd1	0.0241868	-0.450049	0.109	0.148	1
Shmt2	0.00136228	-0.450031	0.149	0.217	1
Faf1	0.0375271	-0.449607	0.106	0.143	1
Adnp2	0.00254492	-0.448951	0.098	0.151	1
Letm1	1.0811e-06	-0.448801	0.232	0.358	0.0280101
Creb3l1	0.000765079	-0.447918	0.088	0.145	1
Nfatc2ip	0.0355371	-0.44764	0.088	0.121	1
Cdyl	0.0286462	-0.447114	0.073	0.106	1
Psmd2	1.2856e-10	-0.446593	0.633	0.799	3.33087e-06
Naa50	8.3068e-13	-0.446244	0.69	0.857	2.15221e-08
Mrto4	9.12558e-11	-0.445474	0.291	0.463	2.36435e-06
Uspl1	3.28519e-05	-0.445105	0.144	0.231	0.85116
Stx8	2.52294e-07	-0.444848	0.421	0.576	0.00653669
Derl2	9.13082e-07	-0.444497	0.471	0.601	0.023657
Pcmt1	3.37844e-07	-0.444467	0.445	0.573	0.0087532
Mcub	3.74192e-09	-0.444401	0.334	0.495	9.69495e-05
Akr1a1	1.7285e-31	-0.444232	0.994	1	4.47837e-27
Mospd1	0.0886627	-0.444214	0.118	0.146	1
Gpx4	3.75179e-15	-0.444146	0.909	0.967	9.7205e-11
Ppan	2.9645e-06	-0.44399	0.178	0.288	0.0768073
Gnai3	1.66872e-10	-0.443784	0.6	0.738	4.32348e-06
Ankrd39	0.00399813	-0.443568	0.073	0.118	1
Tnks	0.00122688	-0.4435	0.159	0.227	1
Gm6063	0.0009954	-0.44288	0.085	0.142	1
Arih1	2.32532e-05	-0.442642	0.276	0.382	0.602467
Sort1	1.65437e-09	-0.442461	0.334	0.5	4.28631e-05
Smc6	4.43387e-09	-0.442262	0.456	0.62	0.000114877
Nup133	0.0312178	-0.442081	0.099	0.136	1
Tes	3.81187e-05	-0.441787	0.133	0.218	0.987618
Prim2	0.00604475	-0.441647	0.08	0.125	1
Ubl4a	0.00012459	-0.441497	0.289	0.385	1
Runx2	8.55915e-05	-0.441471	0.12	0.199	1
Rrs1	4.54203e-06	-0.441131	0.201	0.312	0.117679
6030458C11Rik	0.000359351	-0.441005	0.072	0.129	1
Polr3e	0.00277487	-0.440603	0.094	0.145	1
Cdk2ap2	8.83354e-10	-0.440161	0.751	0.868	2.28868e-05
Rbbp5	0.0011	-0.439822	0.157	0.227	1
Cdv3	5.26935e-09	-0.439783	0.518	0.684	0.000136524
Arl2bp	0.00337447	-0.43948	0.163	0.227	1
Psma7	6.36192e-16	-0.439226	0.917	0.978	1.64831e-11
Eprs	9.45616e-07	-0.438942	0.471	0.609	0.0245
Gm13736	0.00289805	-0.43874	0.101	0.154	1
Snap47	0.121587	-0.438695	0.082	0.104	1
Ahctf1	0.00583337	-0.438493	0.096	0.145	1
Pfdn2	4.31128e-08	-0.438367	0.58	0.717	0.00111701
Stat5a	0.00299207	-0.438165	0.1	0.153	1
Polr2e	5.79579e-08	-0.437843	0.546	0.688	0.00150163
Ap1s1	5.96661e-09	-0.437379	0.578	0.723	0.000154589
Orc2	0.000560724	-0.437242	0.154	0.227	1
Crat	0.000317823	-0.437237	0.196	0.279	1
Armh3	0.00386722	-0.437227	0.094	0.143	1
BC085271	0.000472886	-0.436984	0.059	0.111	1
Ppie	0.000156711	-0.436051	0.194	0.285	1
Mtf2	1.36566e-05	-0.43522	0.185	0.287	0.35383
Sntb2	0.00022271	-0.435152	0.128	0.201	1
Pip5k1c	3.57599e-06	-0.435147	0.417	0.55	0.0926504
Slc16a10	2.36258e-08	-0.434759	0.591	0.731	0.000612121
Polr3a	0.000201048	-0.434586	0.071	0.129	1
Gar1	6.49596e-06	-0.434546	0.167	0.273	0.168304
Ndufb6	4.02454e-13	-0.434409	0.734	0.888	1.04272e-08
Rmc1	6.42998e-05	-0.434191	0.178	0.268	1
Hars	1.03198e-07	-0.434157	0.27	0.414	0.00267377
Uhrf1bp1l	0.001529	-0.433355	0.238	0.312	1
Exosc2	0.00884333	-0.433154	0.15	0.201	1
Mphosph10	0.000200578	-0.433137	0.328	0.433	1
Psmb4	4.80574e-14	-0.432752	0.868	0.956	1.24512e-09
Nsdhl	0.0164793	-0.432547	0.141	0.19	1
Hypk	4.87315e-12	-0.431389	0.66	0.818	1.26259e-07
Osgin1	0.014793	-0.431361	0.096	0.139	1
Mrpl35	2.40012e-08	-0.430374	0.361	0.519	0.000621846
Sinhcaf	0.00386874	-0.430015	0.08	0.128	1
Zfp64	0.0090128	-0.429433	0.062	0.1	1
Dpy30	1.44782e-07	-0.42894	0.428	0.573	0.00375115
Sc5d	9.99681e-05	-0.428619	0.165	0.251	1
Pam16	1.1825e-06	-0.428132	0.271	0.4	0.0306375
Atp5l2-ps	0.000294768	-0.427534	0.166	0.246	1
Dnmt3a	3.64556e-09	-0.427293	0.582	0.748	9.44528e-05
Cdh3	0.00651188	-0.427289	0.076	0.12	1
Gtf2h5	1.20083e-10	-0.427155	0.556	0.724	3.11124e-06
Ndufs6	1.98662e-10	-0.4268	0.654	0.804	5.14713e-06
Slc27a4	0.00109141	-0.426739	0.101	0.162	1
Dohh	1.035e-06	-0.426511	0.246	0.371	0.0268159
Ghdc	9.99648e-05	-0.425926	0.076	0.14	1
Kmt2b	0.00103549	-0.42543	0.128	0.195	1
Mrpl54	9.34835e-10	-0.425323	0.556	0.729	2.42206e-05
Asap1	4.25381e-06	-0.425239	0.441	0.564	0.110212
Gm5940	0.000152786	-0.425035	0.245	0.349	1
Sec23a	0.0261065	-0.424679	0.112	0.153	1
Psmb3	5.26955e-11	-0.424649	0.804	0.91	1.36529e-06
Supv3l1	0.00630316	-0.4241	0.073	0.115	1
Snx12	1.69968e-10	-0.42376	0.455	0.639	4.4037e-06
Tubgcp3	0.00283296	-0.423506	0.115	0.17	1
Ier5	1.7227e-08	-0.423444	0.685	0.819	0.000446334
Nup62	1.68223e-05	-0.423342	0.271	0.385	0.43585
Lrrfip2	1.20216e-08	-0.423271	0.33	0.497	0.000311467
Gm6433	9.24865e-08	-0.423229	0.313	0.477	0.00239623
Slc30a1	8.75797e-09	-0.42311	0.312	0.472	0.00022691
Nomo1	0.000171493	-0.422752	0.139	0.218	1
Gm7429	0.000424341	-0.422324	0.093	0.156	1
Arl3	2.95555e-07	-0.421956	0.302	0.441	0.00765755
Uqcc2	5.82659e-09	-0.421681	0.589	0.735	0.000150961
Adprhl2	0.00819296	-0.421579	0.155	0.209	1
Megf9	0.00511183	-0.421132	0.066	0.107	1
Gm49207	0.0072425	-0.420706	0.099	0.146	1
Psmc2	1.75944e-09	-0.420631	0.62	0.755	4.55853e-05
Plpp5	0.000157764	-0.420553	0.11	0.184	1
Bin1	1.62875e-07	-0.420551	0.393	0.537	0.00421993
Nras	2.37253e-09	-0.420239	0.493	0.659	6.14698e-05
Ppp2r1a	4.83478e-10	-0.419821	0.591	0.759	1.25264e-05
Nudcd2	0.00028927	-0.419553	0.226	0.315	1
Akip1	6.79348e-06	-0.419188	0.176	0.28	0.176012
Gm43738	0.0295676	-0.419052	0.088	0.123	1
Bax	1.04605e-13	-0.418817	0.854	0.938	2.71022e-09
Grpel2	0.000796481	-0.418469	0.133	0.201	1
Prkaa1	2.24165e-05	-0.418174	0.259	0.36	0.580788
Atf3	4.69221e-20	-0.417714	0.815	0.956	1.2157e-15
Ctnnbl1	0.000692013	-0.417657	0.211	0.293	1
Prelid1	3.16253e-15	-0.41757	0.829	0.958	8.1938e-11
Trdmt1	0.00722462	-0.417567	0.078	0.12	1
Acad12	0.0378287	-0.417284	0.072	0.103	1
Arhgap25	1.23203e-05	-0.416787	0.556	0.662	0.319206
Rwdd1	1.33386e-10	-0.415805	0.56	0.734	3.45589e-06
Evl	7.59045e-13	-0.415227	0.768	0.903	1.96661e-08
Gm9242	0.000157422	-0.414964	0.204	0.299	1
Amd1	7.61654e-05	-0.414962	0.332	0.435	1
Prmt7	0.00203083	-0.414534	0.134	0.198	1
Pde8b	0.0275459	-0.414487	0.067	0.1	1
Mrps6	5.05097e-06	-0.414385	0.201	0.315	0.130866
Cbx5	0.12994	-0.414249	0.172	0.201	1
Gm6222	0.00108835	-0.414159	0.061	0.111	1
Cox7b	7.9479e-19	-0.413607	0.918	0.989	2.05922e-14
Jmjd6	0.000407436	-0.413513	0.189	0.271	1
Pde12	3.04881e-05	-0.413342	0.189	0.29	0.789915
Bnip3	0.000154352	-0.412596	0.187	0.274	1
Ahsa2	0.031083	-0.412511	0.148	0.19	1
Smarcb1	1.99853e-05	-0.411073	0.352	0.469	0.517799
Tdg	0.000360311	-0.411046	0.139	0.213	1
Tbc1d7	0.00626693	-0.410971	0.071	0.112	1
Mad2l1bp	0.0109776	-0.410693	0.137	0.187	1
Hsd17b10	5.66295e-05	-0.410309	0.452	0.567	1
Slc35a4	7.20481e-08	-0.410162	0.324	0.48	0.00186669
Exosc1	3.80412e-05	-0.409887	0.221	0.322	0.985608
Ubtd1	0.000214228	-0.409599	0.293	0.388	1
Gm5616	0.00466887	-0.409436	0.118	0.173	1
Soat1	1.29298e-10	-0.409412	0.799	0.922	3.34998e-06
Ppih	2.47531e-05	-0.409355	0.195	0.294	0.641328
Exoc3l4	0.00366185	-0.409256	0.084	0.132	1
Nubp2	3.52185e-07	-0.409225	0.399	0.537	0.00912477
Usp14	6.13943e-11	-0.409097	0.382	0.575	1.59067e-06
Rpia	0.00343914	-0.407626	0.14	0.201	1
Tmem167	3.81624e-09	-0.407444	0.687	0.835	9.88749e-05
Ctsz	4.48028e-27	-0.407302	0.994	0.998	1.16079e-22
Mrps18b	8.55699e-10	-0.406997	0.271	0.435	2.21703e-05
Hip1	5.10522e-10	-0.406781	0.443	0.626	1.32271e-05
Traf6	0.0960252	-0.406656	0.101	0.131	1
Ftsj1	0.00771618	-0.406347	0.082	0.125	1
Ndufa1	3.56719e-14	-0.406203	0.76	0.922	9.24224e-10
Gm12286	4.33251e-05	-0.405738	0.218	0.322	1
Fxyd5	3.24967e-17	-0.40566	0.978	0.997	8.41957e-13
Ddx51	0.0402845	-0.405418	0.084	0.117	1
Hspd1	1.44087e-10	-0.40535	0.685	0.83	3.73316e-06
Set	2.37259e-13	-0.405258	0.791	0.924	6.14714e-09
Ugt1a5	0.00181335	-0.405117	0.111	0.17	1
Cops5	8.00254e-06	-0.405071	0.39	0.511	0.207338
Prmt3	2.08947e-05	-0.404838	0.144	0.237	0.54136
Wdr75	7.20724e-07	-0.404819	0.196	0.315	0.0186732
Zbtb18	0.000878775	-0.404771	0.163	0.237	1
Gm42742	0.000314184	-0.40473	0.223	0.31	1
Pabpc4	8.71174e-05	-0.40447	0.239	0.34	1
Phip	1.1573e-06	-0.404365	0.33	0.477	0.0299846
Reep5	8.73125e-15	-0.404316	0.917	0.964	2.26218e-10
Nip7	3.0745e-06	-0.403851	0.289	0.421	0.0796572
Slc25a25	0.000325506	-0.4035	0.096	0.162	1
Ogfod1	0.171119	-0.403269	0.082	0.103	1
Psmg1	0.000425484	-0.403124	0.171	0.249	1
Ccl24	0.23835	-0.402817	0.171	0.146	1
Slc25a38	0.017481	-0.402804	0.107	0.15	1
2310011J03Rik	1.12418e-08	-0.402704	0.348	0.52	0.000291263
Cltb	0.000287319	-0.402602	0.215	0.308	1
Tcp1	1.02708e-11	-0.402162	0.773	0.891	2.66106e-07
Eef1akmt4	0.000205144	-0.400439	0.173	0.259	1
Calm3	1.6514e-11	-0.400351	0.749	0.896	4.2786e-07
Nfu1	1.15879e-06	-0.400266	0.438	0.578	0.0300231
Galnt7	1.89564e-07	-0.399804	0.379	0.525	0.00491142
BC028528	4.321e-07	-0.399703	0.678	0.794	0.0111953
Vezt	0.242118	-0.399171	0.102	0.121	1
Pdxk	2.39298e-06	-0.399013	0.541	0.668	0.0619996
Amdhd2	1.12383e-05	-0.398857	0.396	0.516	0.291173
Lxn	0.000126528	-0.398611	0.206	0.299	1
Aplp2	1.75194e-06	-0.398391	0.538	0.664	0.045391
Spag9	5.98345e-07	-0.398261	0.482	0.626	0.0155025
Taf3	0.000262201	-0.398187	0.177	0.257	1
Plxnd1	1.82861e-05	-0.398143	0.141	0.234	0.473774
Nap1l1	1.20637e-12	-0.398125	0.915	0.975	3.12558e-08
Hmgcs1	0.000728404	-0.39798	0.33	0.422	1
Kif16b	0.00172129	-0.397722	0.144	0.209	1
Tbc1d23	0.000139682	-0.397715	0.287	0.388	1
Snx27	4.99717e-08	-0.397687	0.357	0.52	0.00129472
Rilpl2	2.01449e-08	-0.397381	0.746	0.86	0.000521933
C1qbp	1.85524e-08	-0.397188	0.539	0.693	0.000480673
Tceal8	1.31648e-05	-0.396969	0.302	0.419	0.341086
Vps29	3.98266e-09	-0.396742	0.733	0.852	0.000103187
Cluh	1.91806e-06	-0.396587	0.306	0.428	0.049695
Psma3	8.75924e-13	-0.39643	0.895	0.969	2.26943e-08
Tbcc	0.000262662	-0.396377	0.139	0.215	1
Med31	0.00872417	-0.396209	0.144	0.196	1
Bccip	9.05026e-07	-0.395582	0.396	0.545	0.0234483
Igf1	1.02325e-05	-0.395398	0.843	0.847	0.265113
Mrps25	1.20722e-06	-0.395338	0.249	0.386	0.0312778
Iqgap1	8.33129e-16	-0.394852	0.917	0.981	2.15855e-11
Grpel1	4.47801e-09	-0.394737	0.443	0.603	0.000116021
Arfgap3	0.00383495	-0.394492	0.132	0.188	1
Vps33b	0.139567	-0.394279	0.138	0.164	1
Chchd2	2.61508e-21	-0.394251	0.961	0.989	6.77542e-17
Ace	0.000666591	-0.394114	0.068	0.12	1
Haus8	1.81363e-07	-0.394106	0.374	0.519	0.00469894
Klhl21	0.0029312	-0.393361	0.106	0.162	1
Gnpda2	0.00325489	-0.393133	0.239	0.312	1
Gapdh-ps15	6.15652e-07	-0.392951	0.429	0.584	0.0159509
Nav1	4.58911e-05	-0.392928	0.155	0.243	1
Prxl2a	0.0225274	-0.392848	0.167	0.215	1
Gm11847	1.95723e-08	-0.392677	0.438	0.614	0.000507099
Gm12350	8.35815e-06	-0.39209	0.45	0.587	0.216551
Trap1	4.62308e-07	-0.391485	0.283	0.424	0.0119779
Ptgfrn	0.000701805	-0.391369	0.28	0.374	1
Timm22	1.40472e-05	-0.391208	0.209	0.316	0.363948
Pdcd5	1.16802e-08	-0.390737	0.57	0.741	0.000302623
Gm6793	0.000295435	-0.390613	0.196	0.285	1
Usp50	1.90922e-05	-0.390071	0.207	0.312	0.49466
Atp6v1e1	1.68752e-10	-0.39002	0.804	0.921	4.37219e-06
Pgs1	0.000158075	-0.389948	0.189	0.282	1
1700037H04Rik	0.000300468	-0.389835	0.205	0.291	1
Nol7	3.55226e-06	-0.389766	0.527	0.629	0.0920356
Ddx41	3.98273e-05	-0.389638	0.27	0.377	1
Rcl1	0.00034233	-0.389499	0.115	0.182	1
Asl	2.98368e-06	-0.389267	0.306	0.433	0.0773041
Psma2	5.36363e-14	-0.389246	0.899	0.953	1.38966e-09
Eif3b	1.37951e-06	-0.38914	0.495	0.631	0.0357418
Rheb	2.99795e-09	-0.388974	0.637	0.787	7.76738e-05
Gpd2	6.23849e-05	-0.388705	0.144	0.235	1
Pinx1	0.00223755	-0.38867	0.123	0.182	1
Gpx4-ps2	5.55643e-08	-0.388227	0.6	0.726	0.00143962
Dtnbp1	5.43009e-08	-0.388	0.402	0.548	0.00140688
Fam241a	0.0171002	-0.387929	0.129	0.176	1
Hsf2	0.00237564	-0.387316	0.1	0.156	1
Slc39a10	5.88134e-06	-0.387243	0.207	0.322	0.15238
Ptpra	1.27803e-05	-0.38695	0.524	0.651	0.331124
St6galnac6	3.5028e-06	-0.386625	0.148	0.248	0.0907542
Gm11605	0.00419553	-0.386045	0.088	0.137	1
Tnpo3	0.000206745	-0.386001	0.309	0.41	1
Gm6161	1.28241e-05	-0.385801	0.257	0.377	0.33226
Znrf1	0.00543005	-0.385726	0.189	0.254	1
Gm6061	2.36424e-09	-0.385553	0.562	0.748	6.12552e-05
Dusp19	0.00834475	-0.385459	0.071	0.111	1
Gart	8.88533e-06	-0.385202	0.218	0.333	0.23021
Mrpl20	4.00956e-08	-0.385173	0.61	0.748	0.00103884
Timm13	1.12737e-08	-0.385153	0.728	0.85	0.000292089
Gm46430	0.168706	-0.384833	0.082	0.103	1
Tbc1d10b	8.92165e-05	-0.384796	0.171	0.26	1
Dctn3	1.05097e-07	-0.384654	0.632	0.755	0.00272296
Trappc2l	2.52989e-08	-0.384622	0.676	0.788	0.000655468
Med9	0.00118559	-0.384297	0.213	0.288	1
Psma1	1.76361e-10	-0.383817	0.82	0.921	4.56933e-06
Clec4n	0.162435	-0.383763	0.645	0.583	1
Ddx1	3.85273e-06	-0.383586	0.28	0.407	0.0998203
Nxt1	0.000175479	-0.383549	0.224	0.316	1
Zfyve1	0.0159978	-0.382646	0.109	0.151	1
Ilf3	1.57842e-07	-0.382628	0.28	0.431	0.00408954
Uap1l1	1.45556e-10	-0.382509	0.59	0.773	3.77121e-06
Mcu	0.00101915	-0.381987	0.077	0.131	1
Farsb	5.04328e-06	-0.38178	0.279	0.405	0.130666
Fam177a2	2.20191e-05	-0.381333	0.21	0.318	0.570493
Acadl	7.78745e-07	-0.381237	0.593	0.72	0.0201765
Mrps36	2.93161e-08	-0.381023	0.567	0.717	0.000759552
Rps6kb1	0.00135534	-0.380599	0.265	0.35	1
Llph	3.46085e-07	-0.38056	0.638	0.773	0.00896672
Pgrmc1	2.73195e-07	-0.380556	0.477	0.626	0.00707822
Hmgn5	0.0776955	-0.38053	0.151	0.185	1
Flii	1.16493e-08	-0.380494	0.498	0.664	0.000301823
Snapc1	0.0220599	-0.380468	0.117	0.159	1
Neil1	0.0536166	-0.38016	0.071	0.1	1
Nifk	6.24146e-06	-0.380083	0.221	0.336	0.16171
Vdac2	5.03849e-14	-0.379966	0.887	0.95	1.30542e-09
Gm8894	0.000365614	-0.379937	0.241	0.338	1
Hccs	0.000806082	-0.379886	0.17	0.243	1
Cops7b	0.00973492	-0.379223	0.085	0.128	1
Abce1	2.12179e-07	-0.379186	0.341	0.492	0.00549736
Acp1	3.14417e-08	-0.379058	0.405	0.567	0.000814622
Bud23	0.000796725	-0.378759	0.23	0.313	1
Ube2m	0.00112832	-0.37768	0.326	0.408	1
Pagr1a	0.00289262	-0.377548	0.187	0.254	1
Slain2	1.70057e-05	-0.377521	0.254	0.368	0.440602
U2af1	1.16141e-08	-0.37719	0.465	0.628	0.000300911
Snhg17	0.0109077	-0.376998	0.095	0.139	1
Pstpip1	2.85262e-05	-0.37655	0.276	0.389	0.739085
Gtpbp4	5.28178e-07	-0.376388	0.391	0.54	0.0136846
Lyst	9.44009e-05	-0.37637	0.118	0.193	1
Wdr92	0.129834	-0.376156	0.102	0.128	1
Psmg2	0.000238553	-0.376131	0.187	0.273	1
Pole4	8.99135e-06	-0.376029	0.441	0.57	0.232957
Pebp1	8.41053e-09	-0.375639	0.713	0.838	0.000217908
Lzic	0.011903	-0.375542	0.098	0.14	1
Polr2f	4.30184e-06	-0.375374	0.639	0.735	0.111456
Zfp511	1.37636e-05	-0.375054	0.171	0.273	0.356601
Cebpb	3.53993e-05	-0.374989	0.412	0.542	0.91716
Slc25a13	0.00028211	-0.374975	0.095	0.162	1
Mrpl17	2.30248e-07	-0.374805	0.53	0.69	0.00596551
Alg9	0.00116476	-0.374785	0.104	0.164	1
Cast	8.75739e-07	-0.37456	0.476	0.62	0.0226895
Tsc1	0.0606042	-0.374491	0.138	0.173	1
Dnajc21	2.98994e-05	-0.374488	0.18	0.282	0.774664
Exoc2	0.000156664	-0.37407	0.321	0.422	1
Slc35b3	0.00138618	-0.373868	0.104	0.162	1
Mrpl15	2.62643e-08	-0.373758	0.409	0.575	0.000680483
Tomm5	1.32851e-07	-0.373756	0.578	0.702	0.00344203
Ccdc130	0.00645146	-0.373576	0.077	0.12	1
Emc7	2.0189e-08	-0.373472	0.612	0.76	0.000523078
Imp4	1.17991e-06	-0.372889	0.404	0.539	0.0305704
Pdlim5	0.0102133	-0.372715	0.366	0.43	1
Gm3222	0.00908561	-0.372589	0.076	0.117	1
AI467606	0.0144505	-0.372343	0.077	0.115	1
Smyd2	0.00397401	-0.37212	0.06	0.101	1
Pphln1	0.00350067	-0.371554	0.328	0.4	1
Timm9	0.000300388	-0.37154	0.184	0.266	1
Arl4a	0.00168504	-0.371377	0.132	0.196	1
Agfg2	0.00522208	-0.371376	0.154	0.212	1
Galk2	0.000108688	-0.371365	0.35	0.458	1
H2-M2	0.230274	-0.371011	0.117	0.097	1
Ltv1	1.76589e-06	-0.370895	0.223	0.346	0.0457525
Ndufa11	2.21841e-09	-0.370865	0.702	0.86	5.74767e-05
Gm7816	0.122245	-0.370767	0.088	0.112	1
Mpdu1	1.11812e-07	-0.370701	0.487	0.636	0.00289695
Msrb1	1.96887e-09	-0.370212	0.824	0.925	5.10116e-05
Cnih4	9.41452e-09	-0.370185	0.68	0.815	0.000243921
Gm3219	0.000935772	-0.369804	0.054	0.101	1
Prune1	0.0100217	-0.369497	0.072	0.112	1
Zdhhc16	0.0466433	-0.36949	0.113	0.151	1
Capn1	9.97123e-06	-0.368978	0.245	0.363	0.258345
Cox7c-ps1	0.000384854	-0.368953	0.272	0.366	1
Cox10	0.00154433	-0.36879	0.137	0.199	1
2610002M06Rik	2.00818e-05	-0.36841	0.124	0.212	0.520299
Uchl3	3.70696e-05	-0.368236	0.218	0.318	0.960437
Uso1	4.82032e-05	-0.368138	0.293	0.403	1
Elac2	0.0537357	-0.368092	0.115	0.15	1
Gm12504	0.00285208	-0.368041	0.139	0.202	1
Tufm	4.29003e-06	-0.367914	0.298	0.427	0.11115
Nln	0.000444503	-0.367734	0.21	0.293	1
Shtn1	2.63229e-06	-0.367505	0.454	0.581	0.0682001
Cops6	8.63636e-07	-0.367493	0.637	0.754	0.0223759
Dnajc9	0.14453	-0.367319	0.15	0.179	1
Nol6	0.0132553	-0.367228	0.106	0.151	1
Bri3	4.83876e-10	-0.367108	0.859	0.941	1.25368e-05
Gm8186	0.000745708	-0.366899	0.187	0.269	1
Ifi30	1.19859e-12	-0.366898	0.955	0.984	3.10544e-08
Mgat2	0.00034546	-0.366841	0.411	0.514	1
Ugt1a9	0.00018869	-0.365848	0.113	0.188	1
St6galnac4	3.26614e-05	-0.365692	0.329	0.455	0.846223
Mrps18a	4.7443e-06	-0.365344	0.387	0.516	0.12292
Alyref	0.0306515	-0.365278	0.134	0.178	1
Rab13	0.0473808	-0.364575	0.109	0.143	1
Ipo5	5.87233e-06	-0.36343	0.462	0.59	0.152146
Nasp	0.000216216	-0.363411	0.287	0.388	1
Gm42688	0.000228804	-0.36341	0.176	0.262	1
Gpr132	8.97892e-06	-0.362973	0.107	0.195	0.232635
Tbca	4.75241e-10	-0.362859	0.799	0.917	1.2313e-05
Gm5844	2.86372e-07	-0.362735	0.309	0.458	0.00741961
Akr1b3	3.51499e-06	-0.362725	0.776	0.847	0.0910698
Gm19220	1.62089e-05	-0.362699	0.263	0.391	0.419956
Tuba1b	6.70644e-12	-0.362576	0.867	0.958	1.73757e-07
Rpap2	0.0858109	-0.362362	0.079	0.104	1
Plekho2	4.13198e-11	-0.362111	0.677	0.855	1.07055e-06
Nt5c2	5.96057e-06	-0.36182	0.316	0.441	0.154432
Myo1g	1.46078e-06	-0.361381	0.391	0.531	0.0378474
Gm7666	2.19424e-05	-0.361099	0.278	0.391	0.568505
Litaf	1.29068e-12	-0.360794	0.921	0.983	3.34403e-08
0610010F05Rik	0.0302042	-0.360281	0.118	0.157	1
Tmem181a	0.00728269	-0.360263	0.151	0.206	1
Atf4	4.8538e-09	-0.360109	0.716	0.846	0.000125757
Calm1	8.72302e-24	-0.359971	0.996	1	2.26005e-19
Pin1	1.49811e-06	-0.359742	0.346	0.489	0.0388145
Slc9a6	0.0208316	-0.359539	0.112	0.154	1
Pias4	0.019354	-0.359469	0.21	0.262	1
Crybg3	0.00744308	-0.359047	0.109	0.157	1
Emc6	3.09816e-07	-0.359042	0.543	0.676	0.00802702
Gk	0.00534737	-0.358984	0.151	0.209	1
Bcl2l1	0.000932097	-0.358981	0.248	0.336	1
Gm5539	0.0415154	-0.35855	0.088	0.12	1
Gm4459	0.00503067	-0.357995	0.163	0.224	1
Cks1b	0.0183935	-0.357929	0.13	0.176	1
Taf13	0.000633319	-0.357594	0.332	0.416	1
Gm20498	5.20533e-05	-0.357554	0.32	0.444	1
Sae1	2.61337e-06	-0.357302	0.226	0.347	0.0677097
Eef1akmt2	0.0308478	-0.357215	0.15	0.192	1
Gatb	0.0128037	-0.357091	0.104	0.146	1
Atp5md	3.01869e-10	-0.357034	0.795	0.905	7.82113e-06
Clpb	0.000216865	-0.356656	0.123	0.196	1
Aldh3b1	8.24113e-07	-0.356188	0.452	0.617	0.021352
Leng1	0.00440647	-0.355817	0.13	0.185	1
Psmd11	3.53929e-06	-0.355426	0.459	0.6	0.0916994
Cyb5b	5.06592e-06	-0.355103	0.321	0.439	0.131253
Ddx27	5.03144e-07	-0.355084	0.348	0.495	0.013036
Map2k3	1.54483e-07	-0.353889	0.373	0.528	0.00400249
Magoh	8.63087e-06	-0.353816	0.589	0.69	0.223617
Plin3	6.48199e-10	-0.353757	0.441	0.62	1.67942e-05
Entpd7	0.000349185	-0.353656	0.109	0.174	1
Tbkbp1	0.284542	-0.3534	0.112	0.131	1
Camkk2	0.000473038	-0.35333	0.172	0.254	1
Slc25a46	0.0032671	-0.352998	0.194	0.262	1
Fbxo31	0.0327076	-0.352779	0.08	0.115	1
Ddx18	7.71403e-05	-0.352729	0.284	0.399	1
Dph5	7.41444e-05	-0.352578	0.18	0.274	1
Bnip3l-ps	0.00662971	-0.352239	0.193	0.257	1
Eef1g	4.35517e-14	-0.351625	0.944	0.986	1.12838e-09
Gon7	0.00164444	-0.351247	0.133	0.198	1
4930402H24Rik	2.98756e-05	-0.350342	0.128	0.217	0.774048
Trappc4	1.65478e-06	-0.350061	0.549	0.668	0.0428736
Gadd45b	2.7571e-09	-0.349748	0.48	0.646	7.14336e-05
Trnau1ap	0.000618587	-0.349454	0.284	0.377	1
S100a13	5.82117e-07	-0.349445	0.661	0.793	0.0150821
Ldlrap1	2.77393e-05	-0.349346	0.455	0.578	0.718697
Med6	0.00562309	-0.349345	0.2	0.266	1
Nelfa	0.014934	-0.349263	0.187	0.241	1
Snrpd3	1.40877e-06	-0.349249	0.665	0.774	0.0364998
Abitram	0.0411508	-0.349157	0.071	0.101	1
Vdac3	6.70948e-08	-0.349012	0.613	0.762	0.00173836
Tnip2	0.0058293	-0.348472	0.182	0.243	1
Gmps	2.43065e-05	-0.348338	0.318	0.436	0.629756
Lztfl1	0.000972116	-0.348086	0.173	0.246	1
Mical1	0.00153891	-0.348076	0.21	0.287	1
Gpatch1	0.171443	-0.347843	0.1	0.123	1
Scamp3	4.0595e-06	-0.347763	0.454	0.584	0.105178
Tmem109	4.2346e-05	-0.347439	0.452	0.569	1
Rab3gap2	4.32312e-05	-0.347194	0.188	0.285	1
Prmt5	0.156668	-0.347044	0.144	0.17	1
Atp8b4	2.09673e-07	-0.347038	0.312	0.456	0.00543241
Kdelr2	0.000301878	-0.346428	0.426	0.52	1
Pycard	2.82743e-07	-0.346374	0.772	0.864	0.00732558
Cramp1l	0.124526	-0.346253	0.098	0.123	1
Cfap298	0.00120183	-0.346243	0.073	0.125	1
Ppia	5.75384e-30	-0.345996	1	1	1.49076e-25
Mfsd6	0.0150642	-0.345966	0.074	0.112	1
Parl	2.74756e-09	-0.345907	0.366	0.54	7.11865e-05
Mrpl51	8.35041e-08	-0.345764	0.459	0.617	0.00216351
Rufy2	0.00180985	-0.3457	0.076	0.126	1
Ercc4	0.00972449	-0.345571	0.101	0.146	1
Slc66a2	0.00217897	-0.345343	0.32	0.394	1
Ttc1	6.22949e-08	-0.34534	0.318	0.477	0.001614
Trmt6	0.000361819	-0.345157	0.261	0.35	1
Commd1	1.82296e-07	-0.345151	0.6	0.743	0.0047231
Appl1	3.55909e-05	-0.344829	0.354	0.474	0.922125
Myl6	5.73992e-28	-0.344732	0.995	0.998	1.48716e-23
Dcp1b	0.0202989	-0.344705	0.074	0.111	1
Lamtor4	2.61274e-07	-0.344497	0.823	0.902	0.00676935
Erh	3.57203e-09	-0.344324	0.755	0.864	9.25477e-05
Strip1	0.00510243	-0.344203	0.168	0.227	1
Surf6	0.000499733	-0.344111	0.104	0.167	1
Gm12922	4.3521e-07	-0.344064	0.568	0.735	0.0112759
Lyz2	1.2089e-06	-0.343842	0.993	0.994	0.0313214
Eif3i	8.04443e-10	-0.343551	0.698	0.836	2.08423e-05
Ndufb2	9.42558e-10	-0.343502	0.646	0.807	2.44207e-05
Creld2	4.23351e-05	-0.34317	0.273	0.377	1
Cdc123	6.49167e-07	-0.343113	0.543	0.671	0.0168193
Foxp4	0.0104322	-0.342697	0.076	0.117	1
Gm10131	5.94019e-09	-0.342316	0.578	0.755	0.000153904
Afg3l2	4.52481e-05	-0.342298	0.266	0.374	1
Tmem126a	3.58214e-06	-0.342136	0.383	0.523	0.0928096
Prkch	0.000247266	-0.341974	0.239	0.333	1
Smu1	2.47211e-06	-0.341916	0.399	0.548	0.0640499
Atg2b	0.269421	-0.341897	0.083	0.1	1
Etfrf1	0.000584595	-0.341858	0.177	0.254	1
Gm14681	0.00287895	-0.341683	0.188	0.259	1
Rps12-ps5	0.00242358	-0.341528	0.094	0.15	1
Gm5526	0.0003958	-0.341453	0.226	0.315	1
Gm12366	0.000433789	-0.341342	0.245	0.343	1
Zc3h18	0.00109445	-0.341189	0.259	0.341	1
Sf3b4	2.83312e-08	-0.341171	0.384	0.548	0.000734032
Il3ra	4.47789e-05	-0.341089	0.237	0.341	1
S1pr2	7.82525e-05	-0.340925	0.316	0.428	1
Vapa	1.20247e-07	-0.340488	0.704	0.858	0.00311548
Cks2	0.0566127	-0.340149	0.338	0.388	1
Ccdc124	4.15861e-06	-0.339641	0.443	0.579	0.107745
Irf5	4.56968e-09	-0.339555	0.84	0.916	0.000118396
Lemd2	6.58855e-05	-0.339219	0.317	0.439	1
Josd1	0.0812943	-0.338806	0.171	0.207	1
Gm12989	0.0358141	-0.338685	0.085	0.12	1
Vcpkmt	0.000302819	-0.338496	0.149	0.224	1
Rad23a	1.43304e-06	-0.338321	0.428	0.57	0.0371287
Dph6	0.00460157	-0.338186	0.109	0.162	1
Emd	1.48117e-06	-0.338004	0.584	0.72	0.0383757
Cct6a	9.49277e-10	-0.337959	0.78	0.908	2.45948e-05
Mto1	0.135889	-0.337928	0.124	0.153	1
Fen1	0.0151569	-0.337919	0.112	0.157	1
Zfp97	0.0371734	-0.33781	0.082	0.115	1
Tusc3	1.68517e-05	-0.337769	0.2	0.304	0.436612
Fastk	0.0303363	-0.337718	0.162	0.204	1
Atp5k	5.27393e-07	-0.337369	0.5	0.671	0.0136642
Etfa	2.23474e-07	-0.337356	0.632	0.779	0.00579
Ube2f	6.9574e-05	-0.337245	0.499	0.62	1
Gm14494	0.0159667	-0.336874	0.091	0.132	1
Depdc7	0.0199641	-0.336565	0.077	0.114	1
Trub2	0.0563024	-0.33654	0.082	0.112	1
Zbtb17	0.00376095	-0.33584	0.117	0.173	1
Tmem237	0.00759502	-0.33571	0.071	0.114	1
Bms1	0.000401981	-0.335691	0.267	0.361	1
Ring1	0.000798157	-0.33558	0.318	0.407	1
Znhit1	2.66365e-07	-0.335516	0.504	0.671	0.00690125
Zbed5	1.07323e-09	-0.335401	0.8	0.894	2.78063e-05
Orc3	0.00485178	-0.335392	0.232	0.298	1
Lsm7	1.98175e-06	-0.335375	0.516	0.657	0.0513453
Sap18	3.53528e-10	-0.335266	0.859	0.931	9.15955e-06
Lactb	1.9427e-07	-0.335256	0.255	0.397	0.00503335
Utp18	9.91871e-05	-0.334864	0.223	0.321	1
Tomm70a	1.12667e-05	-0.334693	0.402	0.534	0.291908
Odc1	1.30177e-06	-0.334607	0.335	0.467	0.0337276
Atp5g1	3.88661e-12	-0.334581	0.915	0.97	1.00698e-07
Gm15452	0.0122463	-0.334579	0.15	0.204	1
Haus7	0.0747626	-0.334421	0.094	0.123	1
Trmt61b	7.83317e-05	-0.334261	0.076	0.142	1
H2ac18	0.000140696	-0.334165	0.235	0.332	1
Mrrf	0.0121885	-0.333801	0.187	0.241	1
Sra1	2.00325e-05	-0.333619	0.574	0.679	0.519022
Lipo3	0.00154196	-0.333577	0.15	0.217	1
Arpp19	1.62962e-08	-0.33345	0.677	0.832	0.000422219
Ppig	2.21945e-07	-0.333419	0.544	0.71	0.00575036
Gm6142	0.00519635	-0.33317	0.08	0.126	1
Txndc17	4.79806e-07	-0.333129	0.765	0.871	0.0124313
Pomt1	0.106479	-0.332908	0.085	0.111	1
Ufd1	0.000398225	-0.332183	0.34	0.435	1
Cfdp1	0.00013743	-0.332049	0.402	0.508	1
Ndufa12	9.87525e-09	-0.332031	0.685	0.815	0.000255858
Plgrkt	0.000636305	-0.331897	0.537	0.636	1
Pitpna	5.59432e-11	-0.331507	0.949	0.978	1.44943e-06
Golga1	0.0394016	-0.3312	0.079	0.112	1
Gm13772	0.031023	-0.331118	0.109	0.148	1
Htra2	2.68536e-07	-0.330768	0.42	0.573	0.0069575
Scyl2	0.0106669	-0.330525	0.179	0.235	1
Ahsa1	5.91884e-06	-0.330449	0.629	0.745	0.153351
P2ry10b	0.00190563	-0.330382	0.2	0.273	1
Insig1	0.00163837	-0.329955	0.326	0.416	1
Dnajc19	3.20098e-06	-0.329788	0.554	0.718	0.0829341
Cinp	0.00170504	-0.329711	0.237	0.321	1
Cox16	3.10967e-05	-0.329699	0.515	0.629	0.805684
Ttc33	0.00311832	-0.329585	0.21	0.276	1
Ubap1	8.6416e-05	-0.329407	0.257	0.364	1
Zadh2	0.0527701	-0.328721	0.193	0.234	1
Rrp36	0.000285666	-0.328617	0.23	0.324	1
Snhg1	0.000944435	-0.328414	0.445	0.533	1
Gm13835	6.87813e-05	-0.328383	0.434	0.559	1
Limd1	5.17376e-05	-0.328195	0.28	0.391	1
Cct8	7.75878e-10	-0.328004	0.698	0.847	2.01022e-05
Ptges3	2.92838e-09	-0.327905	0.726	0.86	7.58715e-05
Hnrnpll	4.98439e-05	-0.327853	0.313	0.428	1
Uqcrc1	1.33212e-08	-0.327807	0.704	0.835	0.00034514
Msantd4	0.0388371	-0.327588	0.152	0.195	1
Aasdhppt	0.00213673	-0.32745	0.209	0.28	1
Psmc1	1.74622e-05	-0.327416	0.605	0.74	0.452429
Ndufaf3	0.000353148	-0.327364	0.255	0.349	1
Exosc9	0.001303	-0.327207	0.215	0.294	1
Ccdc25	0.00238158	-0.32712	0.239	0.315	1
Nup43	0.00342752	-0.326875	0.062	0.106	1
Wdr1	8.59387e-09	-0.326757	0.748	0.897	0.000222659
Gm14295	0.0741317	-0.32675	0.083	0.111	1
Micu1	0.0103401	-0.326346	0.228	0.293	1
Eif2b1	0.00271469	-0.326136	0.209	0.277	1
Gm6450	0.00394102	-0.326098	0.13	0.19	1
Usp1	0.00147575	-0.326047	0.284	0.369	1
Cln5	1.5747e-06	-0.325895	0.416	0.567	0.040799
Gm10145	0.00524745	-0.325834	0.113	0.168	1
Rab35	0.000228814	-0.325477	0.25	0.346	1
Gm5641	2.4562e-10	-0.325432	0.82	0.944	6.36376e-06
Lin7c	0.000424937	-0.325292	0.301	0.403	1
Nsun5	0.00486055	-0.325084	0.073	0.118	1
Csgalnact2	0.00213467	-0.324972	0.188	0.26	1
Abracl	3.02681e-08	-0.324854	0.79	0.9	0.000784216
Nup50	8.96109e-05	-0.324716	0.176	0.269	1
Gm16378	0.000215135	-0.324599	0.234	0.332	1
Emc2	5.49695e-05	-0.324519	0.49	0.598	1
Map2k1	1.00479e-05	-0.324184	0.461	0.6	0.260332
Cdip1	0.0194286	-0.323959	0.17	0.217	1
Edem1	3.70229e-06	-0.323874	0.438	0.578	0.0959226
Ubap2	0.000607198	-0.32386	0.188	0.271	1
Ppp2r5a	0.000180224	-0.323723	0.561	0.664	1
Cox6a1	9.07109e-16	-0.323677	0.966	0.995	2.35023e-11
Gtf2f1	1.62902e-06	-0.323121	0.461	0.611	0.0422064
Ost4	1.10313e-12	-0.323003	0.934	0.969	2.8581e-08
Skint3	0.0048365	-0.322955	0.066	0.109	1
Atp5b	2.13979e-12	-0.322704	0.929	0.98	5.54399e-08
Cox20	6.38173e-06	-0.322506	0.38	0.52	0.165344
Osbp	0.0277566	-0.322412	0.12	0.159	1
Tex2	0.0119262	-0.322257	0.083	0.126	1
Tbcel	0.0328039	-0.321745	0.096	0.132	1
Psma4	1.71144e-10	-0.321474	0.791	0.916	4.43418e-06
Exoc6b	0.013108	-0.320929	0.116	0.162	1
Ndufa5	1.96305e-06	-0.320583	0.513	0.659	0.0508607
Chst12	0.000513972	-0.320377	0.234	0.327	1
Calcrl	0.00450943	-0.320361	0.162	0.224	1
Vav3	2.4329e-06	-0.32023	0.17	0.279	0.0630341
Sf3b6	1.88726e-07	-0.320215	0.755	0.852	0.0048897
Nfya	0.00278955	-0.320008	0.2	0.273	1
Sap18b	5.02985e-08	-0.319897	0.62	0.771	0.00130318
Nol9	0.00219806	-0.31948	0.121	0.179	1
Mt1	2.31144e-07	-0.319465	0.834	0.908	0.0059887
Eif4enif1	0.148438	-0.319355	0.117	0.143	1
Vdac3-ps1	0.022858	-0.319218	0.068	0.103	1
Bzw2	0.000687388	-0.31908	0.265	0.354	1
Eif4e	3.17159e-06	-0.318949	0.554	0.682	0.0821727
Dynlrb1	1.54996e-10	-0.318705	0.812	0.928	4.01579e-06
Atp6v0e	1.97426e-12	-0.318612	0.956	0.989	5.11511e-08
Bag3	9.09451e-07	-0.3186	0.22	0.346	0.023563
Mrpl21	2.85787e-07	-0.31851	0.438	0.6	0.00740445
Utp11	3.14261e-05	-0.318444	0.441	0.572	0.81422
Utp23	0.00670829	-0.318403	0.152	0.209	1
Cyb5r3	2.36357e-06	-0.318347	0.602	0.735	0.0612378
Cisd2	7.90297e-07	-0.318242	0.589	0.724	0.0204758
Banf1	4.95148e-08	-0.318199	0.733	0.866	0.00128288
Brcc3	0.000285847	-0.317987	0.262	0.364	1
Sos1	0.0144036	-0.317646	0.084	0.125	1
Hmg20b	8.43849e-05	-0.317444	0.399	0.519	1
Npc1	4.29824e-05	-0.317301	0.426	0.547	1
Pi4ka	0.000210071	-0.317265	0.26	0.36	1
Grwd1	0.000281481	-0.317174	0.117	0.19	1
Elob	3.87731e-12	-0.316978	0.949	0.991	1.00457e-07
Tomm20	5.52568e-09	-0.316448	0.837	0.949	0.000143165
Pus1	0.00474584	-0.315872	0.189	0.252	1
Hsd3b7	0.00644097	-0.315608	0.271	0.34	1
Tspan5	0.000464651	-0.315566	0.088	0.15	1
Snu13	2.34125e-06	-0.315119	0.707	0.807	0.0606594
Tcf12	1.14824e-05	-0.314929	0.262	0.38	0.297496
Gm43809	0.000121906	-0.314843	0.329	0.445	1
Hmgn1	0.000203007	-0.314528	0.535	0.618	1
Sag	0.0303125	-0.314471	0.076	0.109	1
Gm50364	0.0167346	-0.314271	0.135	0.184	1
Dhx15	0.00031659	-0.313988	0.466	0.564	1
Ruvbl2	0.0215791	-0.313895	0.215	0.268	1
Fhl3	0.00065834	-0.313718	0.074	0.129	1
Hnrnpab	1.96976e-11	-0.313406	0.861	0.955	5.10345e-07
Fam192a	0.00409125	-0.313319	0.332	0.4	1
Mpp5	0.085914	-0.313295	0.124	0.156	1
Pvr	0.000465303	-0.313136	0.202	0.287	1
Fmc1	0.00464967	-0.312932	0.245	0.315	1
Gins2	0.0405164	-0.312906	0.122	0.16	1
Usp5	3.91786e-05	-0.312371	0.306	0.428	1
Ahcyl1	0.00044707	-0.312352	0.263	0.354	1
Pigu	0.000932886	-0.311566	0.321	0.419	1
Itgb1bp1	2.74977e-05	-0.311227	0.279	0.399	0.712439
Nubp1	0.00147574	-0.310793	0.296	0.385	1
Sirt1	0.0126919	-0.31078	0.09	0.131	1
Cdc42ep2	0.143757	-0.310417	0.157	0.187	1
Dctpp1	0.000606969	-0.310381	0.333	0.428	1
Tshz1	0.0144747	-0.310307	0.07	0.107	1
Cep128	0.0258516	-0.310238	0.07	0.103	1
Spcs1	2.58786e-10	-0.310028	0.884	0.966	6.70488e-06
Fbxw7	0.0332713	-0.309972	0.095	0.131	1
Gm10123	4.10954e-10	-0.309849	0.862	0.955	1.06474e-05
Vkorc1l1	0.000984655	-0.309486	0.17	0.243	1
Hyou1	0.000550158	-0.309467	0.215	0.305	1
Txnl4a	8.51689e-06	-0.309395	0.371	0.509	0.220664
Cox5b	8.44097e-13	-0.309318	0.939	0.991	2.18697e-08
Mrps10	0.00012764	-0.309287	0.227	0.322	1
Bola1	0.0020118	-0.309173	0.224	0.299	1
Zfp672	0.0249858	-0.309116	0.085	0.123	1
Phb	1.98293e-06	-0.309098	0.57	0.718	0.0513757
Ugt1a10	0.00232807	-0.30908	0.152	0.221	1
Ciao2b	4.21535e-09	-0.309063	0.526	0.704	0.000109216
Hsd17b12	8.55062e-07	-0.308986	0.727	0.838	0.0221538
Pin4	1.26145e-05	-0.308977	0.454	0.572	0.326829
CAAA01147332.1	2.41667e-05	-0.308939	0.371	0.5	0.626136
Cfl1	9.02482e-25	-0.308106	1	1	2.33824e-20
Ezr	0.000253977	-0.307939	0.505	0.612	1
S100a1	1.8951e-05	-0.307824	0.648	0.768	0.491001
Rab40c	0.000557255	-0.307673	0.166	0.243	1
Hspd1-ps3	0.0017236	-0.307473	0.22	0.296	1
Tamm41	0.234632	-0.307408	0.096	0.115	1
Syncrip	1.88554e-06	-0.307405	0.605	0.727	0.0488525
Sh3kbp1	5.26576e-05	-0.306814	0.605	0.723	1
Rps2-ps13	1.28201e-06	-0.306637	0.606	0.755	0.0332157
Ndufa10	0.000146952	-0.306613	0.556	0.645	1
Dynlt3	8.69797e-05	-0.306063	0.577	0.687	1
Fgr	6.71677e-05	-0.305934	0.499	0.625	1
Ube2n-ps1	0.000319394	-0.30583	0.072	0.131	1
Tctex1d2	4.98564e-05	-0.305431	0.373	0.494	1
Tfeb	9.15849e-05	-0.305271	0.443	0.562	1
Gm11824	0.00200098	-0.305101	0.228	0.308	1
Ndufa4	8.37524e-12	-0.30488	0.94	0.983	2.16994e-07
Fcf1	2.8749e-06	-0.304474	0.548	0.684	0.0744858
Psmc5	1.37911e-06	-0.304203	0.644	0.769	0.0357314
Alg14	0.0402957	-0.304187	0.165	0.209	1
Nsun2	3.7175e-07	-0.304128	0.473	0.642	0.00963167
Rab7-ps1	0.00196295	-0.304005	0.087	0.142	1
Fkbp3	5.11754e-05	-0.303756	0.482	0.611	1
Rnps1	1.53247e-05	-0.303695	0.443	0.57	0.397047
Wdr18	0.000183156	-0.303677	0.326	0.427	1
Otud6b	0.00147045	-0.303554	0.237	0.316	1
Mrps27	0.00527298	-0.303446	0.183	0.245	1
Avpi1	0.094328	-0.303244	0.121	0.151	1
Ric1	0.0140935	-0.30318	0.191	0.246	1
Mrpl40	8.12434e-05	-0.302834	0.404	0.511	1
Gm4540	0.000310428	-0.302762	0.229	0.327	1
Arf2	0.00948947	-0.302689	0.398	0.477	1
Tbcd	0.00483702	-0.302683	0.123	0.179	1
Pfn1	1.51873e-24	-0.302559	1	1	3.93487e-20
Akt1	1.1947e-05	-0.30252	0.627	0.751	0.309535
Cmip	0.000101948	-0.302434	0.235	0.335	1
4930430E12Rik	0.000787977	-0.302422	0.143	0.212	1
Traf3	0.00528486	-0.302411	0.09	0.139	1
Mtif2	0.0720145	-0.302233	0.24	0.283	1
Brix1	7.91031e-06	-0.302162	0.256	0.379	0.204948
Amd-ps3	0.0192162	-0.30215	0.083	0.121	1
Nudt2	0.000935911	-0.301792	0.193	0.274	1
Bbip1	8.83625e-05	-0.301545	0.432	0.556	1
Gm9264	0.0090592	-0.301452	0.091	0.137	1
Klf7	0.000680335	-0.301427	0.241	0.332	1
Sik1	0.000205349	-0.30082	0.33	0.439	1
Flot2	0.00577541	-0.300672	0.215	0.279	1
Ywhaz	5.6224e-11	-0.300187	0.952	0.984	1.45671e-06
Fam104a	3.12706e-08	-0.300093	0.524	0.688	0.000810191
Riox2	0.000320319	-0.300052	0.265	0.358	1
Prmt1	1.92321e-06	-0.299801	0.418	0.548	0.0498285
Gtf2h3	0.0708442	-0.299772	0.077	0.104	1
G0s2	0.0385203	-0.299719	0.08	0.115	1
Sde2	0.0103134	-0.299457	0.348	0.405	1
Rpn1	1.96958e-05	-0.299342	0.572	0.698	0.510299
0610009B22Rik	0.0293806	-0.299211	0.239	0.294	1
Ak6	3.67374e-05	-0.299188	0.523	0.653	0.95183
Tpcn2	0.000308435	-0.299166	0.295	0.394	1
Ints11	0.038624	-0.299106	0.148	0.188	1
Lsm4	8.65771e-06	-0.298878	0.649	0.749	0.224313
Rtn4	1.68037e-07	-0.298745	0.917	0.953	0.00435367
Rbis	1.3662e-07	-0.298725	0.612	0.771	0.00353969
Gm44705	0.00249335	-0.29853	0.31	0.394	1
Ugt1a6a	0.000104587	-0.298472	0.201	0.304	1
Pdcd2	0.00206179	-0.298346	0.198	0.273	1
Atp1a1	5.87033e-10	-0.298045	0.943	0.988	1.52094e-05
Atp6v1h	5.8732e-07	-0.297922	0.46	0.625	0.0152169
Zcchc17	0.000189385	-0.297804	0.368	0.474	1
Aen	0.00406273	-0.297296	0.177	0.24	1
Rbmx2	0.171584	-0.297206	0.096	0.118	1
Dut	0.154464	-0.296567	0.105	0.129	1
Hsp90aa1	1.47615e-14	-0.296297	0.883	0.977	3.82456e-10
Mak16	1.6387e-05	-0.296292	0.365	0.495	0.424571
Ubxn4	5.9748e-05	-0.296192	0.672	0.776	1
Gga2	0.00102125	-0.296142	0.326	0.421	1
Cops9	4.95079e-08	-0.295937	0.822	0.931	0.0012827
Eef1e1	2.22509e-05	-0.295305	0.278	0.396	0.576499
Stard4	0.0113985	-0.295238	0.178	0.235	1
Utp4	0.000240618	-0.294964	0.128	0.202	1
Ywhaq	4.32242e-07	-0.294881	0.743	0.858	0.0111989
Ergic2	7.97068e-06	-0.294878	0.355	0.492	0.206512
Gm6139	0.000152738	-0.294793	0.58	0.702	1
Ube2k	2.03672e-07	-0.294587	0.626	0.763	0.00527694
Eif2s3x	0.00042403	-0.294369	0.324	0.43	1
Mien1	7.01266e-06	-0.294277	0.652	0.768	0.181691
Wdr74	0.0002212	-0.293773	0.207	0.299	1
Cacybp	1.06842e-06	-0.293772	0.54	0.676	0.0276816
Fbxw8	0.00444812	-0.29353	0.268	0.347	1
Ube2l3	2.40659e-10	-0.293242	0.928	0.983	6.23524e-06
Gripap1	0.00083891	-0.293181	0.278	0.363	1
Psme3	0.000353305	-0.293125	0.372	0.477	1
Ptpn1	0.000397725	-0.292889	0.813	0.9	1
Snrpd2	8.74782e-09	-0.292604	0.778	0.908	0.000226647
Rif1	0.00655061	-0.292444	0.132	0.188	1
Hnrnpa3	6.48218e-15	-0.292188	0.982	0.998	1.67947e-10
Srf	0.183903	-0.291877	0.091	0.112	1
Pqlc2	0.0272501	-0.291782	0.183	0.234	1
Zc3h14	0.00159955	-0.291522	0.239	0.318	1
Pik3cb	0.000826768	-0.291447	0.263	0.344	1
Fam133b	0.00669219	-0.291046	0.161	0.218	1
Atp5g3	9.82076e-11	-0.290958	0.816	0.928	2.54446e-06
Mrps2	0.00998328	-0.2909	0.154	0.209	1
Qsox1	0.0782597	-0.290892	0.102	0.134	1
Sec61g	3.93671e-08	-0.29077	0.854	0.928	0.00101996
Sar1b	3.85499e-05	-0.290726	0.53	0.648	0.998789
Bicd2	3.66389e-05	-0.290324	0.291	0.411	0.949276
Atg3	5.96992e-07	-0.290259	0.534	0.678	0.0154675
Commd10	0.000194317	-0.289627	0.317	0.419	1
Rfxap	0.00396194	-0.289611	0.249	0.321	1
Itpa	0.00149384	-0.289556	0.215	0.293	1
Ptar1	0.0310591	-0.289161	0.08	0.115	1
Bzw1	4.58784e-08	-0.289092	0.784	0.903	0.00118866
Mpp1	1.43948e-06	-0.289035	0.682	0.808	0.0372954
Creld1	0.00791721	-0.288907	0.13	0.182	1
Agl	0.00522129	-0.288865	0.212	0.279	1
Mvk	0.128433	-0.288785	0.088	0.112	1
Usp4	0.000936247	-0.288631	0.285	0.38	1
Gm27029	0.013723	-0.288404	0.143	0.192	1
Smdt1	4.37752e-09	-0.28817	0.878	0.949	0.000113417
Arrdc1	0.000701927	-0.287995	0.349	0.447	1
Uba5	0.00241453	-0.287955	0.26	0.34	1
Bmi1	0.103424	-0.287768	0.13	0.16	1
Malt1	0.00165354	-0.287264	0.239	0.318	1
Mrpl1	6.65268e-05	-0.287161	0.218	0.319	1
Dkc1	0.000399433	-0.286706	0.216	0.304	1
Mrpl57	0.000750539	-0.286696	0.51	0.6	1
Lta4h	0.000678416	-0.286661	0.389	0.484	1
Gfer	0.00546706	-0.286571	0.271	0.343	1
Rab3d	1.19892e-05	-0.286478	0.198	0.302	0.310628
Gm47015	0.00192616	-0.2864	0.137	0.202	1
Tomm6	3.65684e-10	-0.285983	0.898	0.97	9.4745e-06
Zfp655	0.00271469	-0.285781	0.207	0.279	1
Pprc1	0.0383907	-0.285702	0.088	0.121	1
Tusc2	0.000958384	-0.285493	0.163	0.237	1
Tmem38b	0.000674798	-0.285459	0.317	0.416	1
Cox7a2	6.63454e-12	-0.285315	0.939	0.992	1.71894e-07
Smpd2	0.126683	-0.285304	0.094	0.118	1
Gm10120	0.00944915	-0.285293	0.222	0.288	1
Uqcr10	1.26642e-09	-0.285264	0.822	0.914	3.28118e-05
Arf6	1.29018e-05	-0.285052	0.36	0.488	0.334273
Yif1a	7.67981e-06	-0.284311	0.337	0.466	0.198976
Cxcl2	0.000231936	-0.284203	0.235	0.324	1
Eif3l	1.64017e-07	-0.28409	0.63	0.785	0.00424951
Ap3m1	3.60483e-05	-0.283494	0.245	0.355	0.933977
Cops8	0.000191525	-0.283018	0.321	0.427	1
Mrpl12	3.79054e-06	-0.282801	0.432	0.569	0.098209
Rps19bp1	3.12884e-05	-0.282702	0.248	0.36	0.810651
Mrps11	0.00442345	-0.282595	0.251	0.321	1
Nme6	0.004714	-0.282369	0.08	0.128	1
Ndufab1	6.45376e-07	-0.28223	0.682	0.826	0.0167211
Stard3nl	0.0001485	-0.282166	0.493	0.614	1
Ubqln4	0.000225343	-0.282158	0.135	0.213	1
Vdac1	3.47089e-06	-0.282032	0.693	0.799	0.0899274
Nudt5	0.0023598	-0.281917	0.244	0.321	1
Ticam1	0.011396	-0.281604	0.123	0.171	1
Rhno1	0.569428	-0.281595	0.099	0.107	1
E2f2	0.0108038	-0.281494	0.08	0.121	1
Ndufb9	3.659e-07	-0.281155	0.699	0.838	0.00948009
Etfbl	0.000990996	-0.280866	0.287	0.379	1
Reep3	3.05027e-06	-0.280725	0.541	0.69	0.0790295
Pid1	2.57791e-05	-0.28055	0.609	0.727	0.667911
Med8	0.000229404	-0.280522	0.43	0.528	1
Gm10320	0.000552088	-0.280364	0.194	0.283	1
Gm5921	0.002801	-0.280237	0.341	0.435	1
Ggnbp2	1.1928e-05	-0.280032	0.527	0.668	0.309043
Ceacam1	0.0740497	-0.279964	0.079	0.107	1
Sos2	0.00294175	-0.279958	0.121	0.179	1
Txndc9	4.28834e-05	-0.279755	0.516	0.657	1
Orc6	0.0163549	-0.279709	0.109	0.153	1
Tmem19	0.00034967	-0.279688	0.305	0.399	1
Metrnl	1.51363e-06	-0.279678	0.76	0.869	0.0392167
Klf10	0.000262276	-0.279653	0.276	0.374	1
Dnajc15	2.57694e-06	-0.279469	0.71	0.844	0.0667659
Tbl2	0.00788106	-0.279455	0.071	0.112	1
Fastkd2	0.00784027	-0.279213	0.094	0.14	1
Ggta1	8.06141e-05	-0.279128	0.433	0.564	1
Tcp11l1	0.00545855	-0.278702	0.127	0.184	1
Atp5e	7.59843e-12	-0.27868	0.977	0.992	1.96868e-07
Rad23b	3.50228e-06	-0.27867	0.613	0.751	0.0907406
Guf1	0.220258	-0.278502	0.123	0.145	1
Lsm5	9.55997e-06	-0.27847	0.483	0.623	0.247689
Zfp180	0.00823604	-0.277769	0.082	0.125	1
Nolc1	4.50912e-06	-0.277526	0.368	0.506	0.116827
Nt5c	0.00105801	-0.277433	0.535	0.629	1
Chordc1	0.000870192	-0.277401	0.434	0.534	1
Cox6b1	2.56514e-14	-0.277396	0.987	0.998	6.64603e-10
Klhl36	0.208832	-0.27731	0.094	0.114	1
Ap4s1	0.00148205	-0.277105	0.285	0.374	1
Chuk	0.0110376	-0.276943	0.252	0.316	1
Borcs8	0.052684	-0.276848	0.263	0.308	1
Nrd1	6.90512e-05	-0.276513	0.483	0.598	1
Nepro	0.00372715	-0.27629	0.074	0.121	1
Lamtor3	2.86122e-06	-0.275999	0.556	0.709	0.0741314
Pi4k2a	4.16576e-06	-0.275997	0.395	0.53	0.107931
Sema4d	4.1592e-07	-0.275977	0.723	0.855	0.0107761
Zfp654	0.0029301	-0.2758	0.066	0.111	1
Abcd3	0.000428275	-0.275561	0.201	0.29	1
Dync1i2	1.01545e-06	-0.275524	0.604	0.762	0.0263093
Rfc3	0.0768009	-0.275418	0.138	0.171	1
Rtl5	0.0288803	-0.275226	0.107	0.146	1
4833439L19Rik	0.0669491	-0.275139	0.241	0.285	1
Pds5b	0.0359032	-0.275001	0.122	0.162	1
Mef2d	0.00783839	-0.274884	0.299	0.368	1
Polr2i	0.000640038	-0.274866	0.417	0.506	1
Rwdd4a	0.000103954	-0.274684	0.226	0.322	1
Gabarap	1.11276e-14	-0.274468	0.994	1	2.88304e-10
Mafg	1.97358e-05	-0.274407	0.21	0.316	0.511335
Pdcd6	0.000451459	-0.274299	0.668	0.774	1
Btbd19	0.000945105	-0.273968	0.095	0.157	1
Diablo	1.71072e-05	-0.273926	0.295	0.419	0.443231
Mpc2	3.01664e-06	-0.273877	0.633	0.773	0.0781582
Dap3	0.000320007	-0.273712	0.315	0.421	1
Psmb1	1.16616e-08	-0.273606	0.94	0.983	0.000302141
Rad1	0.0190245	-0.273259	0.066	0.101	1
Rrp15	0.000147968	-0.273149	0.177	0.266	1
Abcb1b	0.0238175	-0.273027	0.1	0.14	1
Abcf2	0.000111243	-0.272924	0.22	0.322	1
Snx9	0.000195378	-0.272679	0.366	0.475	1
Uhrf2	0.00111163	-0.272244	0.341	0.438	1
Mtg1	0.00528356	-0.27212	0.117	0.171	1
Pum3	2.85314e-05	-0.271957	0.384	0.505	0.73922
Slc25a20	4.16361e-05	-0.271932	0.338	0.456	1
Atad3a	0.00027861	-0.271925	0.19	0.279	1
Add1	0.0109746	-0.271839	0.365	0.433	1
Slc35d2	0.0438001	-0.271725	0.073	0.104	1
Psmd4	0.000114512	-0.271639	0.761	0.844	1
Kpna3	0.000516367	-0.271117	0.266	0.357	1
Spg21	1.09434e-05	-0.270831	0.665	0.788	0.283533
Alkbh7	0.000320918	-0.27081	0.143	0.221	1
Nfyb	0.154859	-0.270633	0.162	0.19	1
Golt1b	0.000250094	-0.270515	0.198	0.283	1
Tmem147	0.000126141	-0.270503	0.537	0.656	1
Timm50	5.45211e-05	-0.27046	0.316	0.43	1
Agfg1	0.0378326	-0.270261	0.168	0.213	1
Dbt	0.0428715	-0.270251	0.135	0.174	1
Taf11	0.0087941	-0.270148	0.209	0.269	1
Gm38431	8.46397e-05	-0.270098	0.326	0.444	1
Trmt11	0.0308788	-0.269854	0.096	0.134	1
Gm12346	8.58741e-08	-0.26967	0.47	0.639	0.00222491
Tmem129	0.0731159	-0.269563	0.091	0.121	1
Cnn2	0.00019501	-0.26939	0.43	0.54	1
Tmem65	0.000160376	-0.269259	0.2	0.294	1
Hnrnph3	0.0152615	-0.269224	0.14	0.188	1
Gm44083	0.021702	-0.269169	0.126	0.173	1
Senp2	7.90981e-05	-0.269021	0.472	0.592	1
Rbm34	0.00113105	-0.269006	0.233	0.313	1
Ptges3-ps	0.000115363	-0.268844	0.156	0.245	1
Trerf1	0.00010095	-0.2688	0.206	0.301	1
Phb2	9.63128e-08	-0.268623	0.787	0.9	0.00249537
Gm7143	0.000102358	-0.268543	0.434	0.561	1
Rps6ka4	0.00322555	-0.268085	0.146	0.209	1
Egln1	0.114064	-0.267902	0.138	0.168	1
Aip	0.000476168	-0.267902	0.557	0.653	1
Gm45855	0.00504052	-0.267858	0.288	0.372	1
Timm10	8.85521e-05	-0.267843	0.27	0.372	1
E2f3	3.9814e-05	-0.267778	0.091	0.165	1
Ugt1a6b	0.00472558	-0.267684	0.213	0.285	1
Pdcd5-ps	0.000265081	-0.267649	0.283	0.393	1
Exo5	0.143968	-0.26719	0.096	0.12	1
Lcor	0.0952133	-0.266763	0.112	0.143	1
Zc3h13	0.00165438	-0.266427	0.3	0.389	1
Shoc2	0.00148964	-0.266412	0.279	0.364	1
Ptp4a1	0.000540821	-0.266276	0.529	0.634	1
Cox6c	5.28072e-10	-0.26616	0.966	0.995	1.36818e-05
Nfatc3	0.059062	-0.266074	0.24	0.288	1
Rpe	0.00605421	-0.266055	0.272	0.346	1
Ndufb7	5.30745e-07	-0.266019	0.788	0.9	0.0137511
Acadvl	0.000698047	-0.265926	0.345	0.45	1
Syap1	0.00030658	-0.265709	0.39	0.505	1
Ddx46	2.70014e-05	-0.265692	0.577	0.707	0.69958
Babam1	5.74915e-07	-0.26567	0.368	0.512	0.0148955
Gm21981	2.07227e-06	-0.265642	0.807	0.896	0.0536904
G3bp1	3.44262e-06	-0.265408	0.488	0.623	0.0891949
Cerk	2.78271e-06	-0.2651	0.735	0.854	0.0720972
Gm28043	0.018645	-0.265088	0.138	0.187	1
Chmp2a	3.41145e-05	-0.264881	0.757	0.854	0.883873
Specc1	3.90607e-06	-0.264684	0.296	0.431	0.101202
Cytip	0.0008005	-0.26457	0.494	0.583	1
Syce2	0.135685	-0.264447	0.146	0.174	1
Rrp8	0.131056	-0.264376	0.172	0.204	1
Rangap1	1.85574e-06	-0.264029	0.3	0.438	0.0480805
Slc25a1	0.000722854	-0.263787	0.334	0.431	1
Ppp2ca	8.55802e-05	-0.263778	0.665	0.762	1
Tecpr1	0.00227635	-0.26373	0.14	0.204	1
Mtch2	1.78892e-06	-0.263706	0.549	0.698	0.0463492
Sec23b	0.000102559	-0.263563	0.378	0.491	1
Atp5h	1.24165e-10	-0.26339	0.97	0.989	3.21699e-06
Bloc1s2	0.00188549	-0.263326	0.365	0.46	1
Gm4366	3.96922e-05	-0.26332	0.691	0.798	1
Mrpl49	0.00178767	-0.263181	0.174	0.249	1
Zmym4	0.28493	-0.263167	0.132	0.151	1
Srebf2	5.31235e-06	-0.263003	0.377	0.525	0.137638
Tyw5	0.144381	-0.262628	0.09	0.114	1
Ubash3b	0.00078056	-0.262599	0.323	0.421	1
Synj2bp	0.000939969	-0.2624	0.354	0.444	1
Tomm22	3.58899e-06	-0.262311	0.688	0.816	0.0929872
Zdhhc18	0.000220131	-0.262289	0.129	0.206	1
Trem2	9.2871e-10	-0.261869	0.972	0.995	2.40619e-05
Armt1	0.259861	-0.261654	0.109	0.128	1
Ibtk	0.0195935	-0.26158	0.141	0.19	1
Tsen15	0.000761721	-0.261461	0.115	0.181	1
Glrx2	0.000137304	-0.261105	0.389	0.508	1
Ruvbl1	0.00684799	-0.260783	0.223	0.288	1
Lztr1	0.000640374	-0.260601	0.144	0.218	1
Nedd8	1.46893e-07	-0.260595	0.9	0.95	0.00380585
Zcchc9	0.0055026	-0.260536	0.184	0.246	1
Ccdc9	0.000841702	-0.260309	0.262	0.349	1
Mapre1	2.92409e-06	-0.260238	0.665	0.813	0.0757602
Gm11687	0.00647489	-0.25995	0.36	0.442	1
Gars	0.000130969	-0.259844	0.324	0.433	1
Gm13493	6.55575e-05	-0.259633	0.626	0.745	1
Neat1	0.000214303	-0.259588	0.427	0.531	1
B4galt4	0.105399	-0.259458	0.096	0.123	1
Elp5	4.51564e-06	-0.25934	0.315	0.45	0.116996
Aco2	0.000176099	-0.259138	0.517	0.639	1
Tsr1	0.00216127	-0.259105	0.13	0.195	1
Emc8	0.000195922	-0.258407	0.377	0.478	1
Atg4d	0.167383	-0.257988	0.085	0.106	1
Snrpb	1.46663e-07	-0.257966	0.896	0.95	0.00379989
Gm47283	0.000323774	-0.257769	0.532	0.629	1
Cox19	0.00897522	-0.257688	0.274	0.344	1
Eif4a3	4.20802e-05	-0.257647	0.606	0.731	1
Gm11249	0.000450566	-0.257509	0.238	0.34	1
Csf2ra	1.68121e-06	-0.257261	0.817	0.903	0.0435585
Ugdh	0.00580598	-0.25709	0.207	0.271	1
Hadh	0.0441927	-0.256569	0.311	0.369	1
Polr1a	0.000995652	-0.256566	0.171	0.245	1
Kars	1.84481e-05	-0.256085	0.368	0.506	0.477971
Abcb7	0.000218834	-0.255882	0.249	0.347	1
Slc41a1	0.00679056	-0.255567	0.072	0.114	1
Dhx33	0.105363	-0.255451	0.132	0.162	1
Arl6ip5	0.000210916	-0.255307	0.745	0.83	1
Pusl1	0.0109461	-0.255103	0.088	0.131	1
Cars	0.0001246	-0.254907	0.249	0.35	1
1700123O20Rik	0.104622	-0.254578	0.288	0.321	1
Zfp322a	0.128236	-0.254507	0.115	0.142	1
Nagk	0.000141973	-0.254398	0.418	0.548	1
Etfb	0.000300093	-0.254046	0.715	0.813	1
Mrps23	0.00739287	-0.254025	0.415	0.497	1
Gnl1	0.00402959	-0.253765	0.261	0.34	1
Ankrd12	0.000795001	-0.253533	0.31	0.4	1
Anapc4	0.0128754	-0.253447	0.201	0.262	1
Thyn1	0.000682469	-0.253143	0.338	0.433	1
Usb1	0.0245043	-0.253092	0.184	0.234	1
Mrps14	5.65164e-06	-0.253061	0.701	0.826	0.146428
Trak1	0.00490429	-0.252935	0.239	0.31	1
Trnt1	0.000618491	-0.252639	0.249	0.338	1
Rfesd	0.237867	-0.252368	0.127	0.15	1
Gtpbp6	0.0155208	-0.252364	0.157	0.209	1
Aldh9a1	0.000235448	-0.252333	0.427	0.539	1
Vps28	3.60982e-07	-0.252232	0.661	0.807	0.00935269
Anp32e	1.91562e-07	-0.252123	0.527	0.695	0.00496319
Rbm3	7.96271e-08	-0.252013	0.923	0.966	0.00206306
Vamp7	0.00848544	-0.252009	0.345	0.413	1
Gm6254	0.00378364	-0.2519	0.184	0.259	1
Eif4g2	3.26863e-07	-0.251897	0.905	0.958	0.00846868
Psmb2	3.65244e-06	-0.251818	0.837	0.931	0.0946311
Rps19-ps6	1.83848e-06	-0.251535	0.857	0.924	0.0476331
Slc25a16	0.0849644	-0.251174	0.152	0.187	1
Tarbp2	0.0013486	-0.251089	0.184	0.257	1
Tubb5	5.52658e-07	-0.251016	0.83	0.914	0.0143188
Ddx19b	0.00198737	-0.250946	0.08	0.132	1
Trim35	0.00220075	-0.250934	0.18	0.252	1
Sf3b5	1.63193e-06	-0.2509	0.737	0.864	0.0422817
Coprs	0.0303847	-0.250682	0.095	0.132	1
Glmn	0.166209	-0.250681	0.09	0.112	1
Gm49383	8.18986e-05	-0.250581	0.711	0.807	1
Gemin7	0.000132881	-0.250384	0.385	0.502	1
Maz	0.566392	0.25002	0.511	0.545	1
Tsen34	0.469741	0.250326	0.301	0.296	1
Rassf4	0.0103443	0.25058	0.778	0.755	1
Twf1	0.968221	0.250606	0.465	0.502	1
Dr1	0.398285	0.250857	0.446	0.453	1
Kdm3a	0.166329	0.250859	0.174	0.212	1
Gmip	0.325671	0.250993	0.605	0.618	1
Gm45315	0.437166	0.251038	0.17	0.159	1
Smim4	0.557701	0.251118	0.309	0.304	1
Gm21970	0.0828686	0.251249	0.55	0.556	1
Paip1	0.447589	0.251266	0.382	0.385	1
Fam114a2	0.925714	0.251347	0.34	0.354	1
Mtmr9	0.435201	0.251473	0.112	0.128	1
Snx30	0.897633	0.251575	0.348	0.355	1
Yju2	0.955093	0.25161	0.112	0.115	1
Sord	0.597879	0.251665	0.188	0.179	1
Wdr31	0.499723	0.251731	0.265	0.263	1
Nudt19	0.9699	0.251831	0.262	0.274	1
Virma	0.653048	0.251831	0.243	0.266	1
Zyg11b	0.616032	0.251925	0.234	0.227	1
Hs1bp3	0.889195	0.252303	0.123	0.121	1
Actr3-ps	0.293864	0.252419	0.445	0.464	1
H2-T10	0.63575	0.252886	0.14	0.134	1
Atg2a	0.83546	0.252955	0.193	0.195	1
Cir1	0.644799	0.253055	0.312	0.312	1
Yy1	0.186205	0.253383	0.54	0.536	1
Acp6	0.599187	0.253393	0.22	0.212	1
Trps1	0.838214	0.253407	0.321	0.34	1
Mosmo	0.0919721	0.253425	0.091	0.121	1
Ocel1	0.715672	0.25343	0.177	0.192	1
Hp1bp3	0.0137421	0.253525	0.679	0.645	1
Smurf2	0.551784	0.253578	0.24	0.235	1
Rcan3	0.932749	0.253603	0.101	0.104	1
Cdc42bpb	0.509341	0.253812	0.129	0.145	1
Myd88	0.356129	0.253952	0.466	0.458	1
Atp11c	0.520422	0.254127	0.227	0.218	1
Arid2	0.48483	0.254346	0.195	0.185	1
Rpl21-ps15	0.000164631	0.254572	0.821	0.804	1
Mib1	0.958444	0.254616	0.407	0.436	1
Gm9396	0.601465	0.255046	0.41	0.435	1
Mcm3	0.642034	0.255205	0.244	0.241	1
Gm8624	0.125204	0.255264	0.361	0.346	1
Klhdc3	0.351016	0.255469	0.343	0.33	1
Dis3l	0.627464	0.255579	0.101	0.112	1
Matr3	0.912214	0.255642	0.551	0.595	1
Gtf2e2	0.867199	0.255698	0.229	0.234	1
Irak4	0.125881	0.255752	0.483	0.469	1
Map1lc3a	0.711216	0.255755	0.288	0.287	1
Ddx3y	0.693608	0.256153	0.476	0.489	1
Tm9sf2	0.0516178	0.256212	0.699	0.702	1
Rps12-ps18	0.456379	0.256217	0.418	0.445	1
Mapre2	0.435897	0.256288	0.554	0.592	1
Ppp6r3	0.563804	0.25686	0.441	0.458	1
Hes6	0.320505	0.256876	0.233	0.212	1
Gm15483	0.385429	0.256941	0.33	0.341	1
Gpatch2l	0.883527	0.257288	0.176	0.182	1
Gtf3a	0.549432	0.257465	0.406	0.45	1
Cd300c2	3.66754e-11	0.257804	0.996	0.986	9.50223e-07
Zfyve9	0.884144	0.257953	0.161	0.168	1
Poldip2	0.999058	0.257972	0.274	0.29	1
Ivd	0.366625	0.258001	0.273	0.26	1
Iqce	0.271715	0.258325	0.083	0.101	1
Maf1	0.171745	0.258397	0.545	0.547	1
Kmt2a	0.768635	0.258406	0.306	0.312	1
Faap20	0.97869	0.258599	0.202	0.209	1
Mettl6	0.136779	0.258644	0.216	0.265	1
Gdpd1	0.944406	0.259138	0.31	0.326	1
Snrnp48	0.682691	0.259156	0.233	0.252	1
Exoc1	0.981538	0.259358	0.291	0.301	1
Gm12174	0.0328694	0.259375	0.496	0.474	1
Zfp960	0.465966	0.259492	0.091	0.106	1
Taok2	0.742228	0.259512	0.238	0.237	1
Fam49a	0.920314	0.259549	0.466	0.502	1
Itpr3	0.680005	0.25958	0.121	0.115	1
Cd40	0.30668	0.259821	0.317	0.302	1
Kdm2a	0.758427	0.259834	0.31	0.338	1
Spg11	0.585198	0.259858	0.137	0.151	1
Acly	0.739217	0.259937	0.39	0.405	1
Phf7	0.900189	0.25994	0.124	0.128	1
Scamp1	0.838576	0.259969	0.222	0.226	1
C2cd5	0.589121	0.260493	0.154	0.146	1
Plbd2	0.435134	0.260558	0.461	0.478	1
Notch1	0.790097	0.260573	0.107	0.104	1
Slc15a4	0.769574	0.260866	0.3	0.308	1
Ccdc112	0.259712	0.260913	0.083	0.103	1
Adam9	0.673805	0.260959	0.459	0.474	1
Lrrc8a	0.877688	0.2612	0.095	0.1	1
Eif2a	0.262694	0.261382	0.515	0.534	1
Snx2	0.048905	0.261396	0.662	0.651	1
Ostm1	0.240059	0.261499	0.404	0.397	1
Msr1	2.95326e-05	0.26152	0.901	0.858	0.765161
Sdf4	0.00104245	0.26155	0.85	0.858	1
Rchy1	0.452489	0.262002	0.327	0.321	1
Yipf3	0.298125	0.262084	0.496	0.512	1
Wdr41	0.141059	0.262202	0.5	0.481	1
Cdk7	0.360536	0.262279	0.239	0.269	1
[truncated: 2,230 more rows]
