# Supplementary material for: Egr2 drives the differentiation of Ly6Chi monocytes into fibrosis-promoting macrophages in metabolic dysfunction-associated steatohepatitis in mice
Source: Commun Biol. 2024 Jun 3;7:681. doi: 10.1038/s42003-024-06357-5 (PMC11148031; doi:10.1038/s42003-024-06357-5)
Supplement: Supplementary file 5 — Supplementary Data 2 [file 42003_2024_6357_MOESM5_ESM.xlsx]

## Sheet: Supplementary Data 2
Supplementary Data 2
Geneid	Naive1	Naive2	Naive3	7W1	7W2	7W3
6030468B19Rik	0	0.139987	0	0.250076	0	0
Aimp1	67.7861	73.1466	76.2219	73.6643	75.5255	80.6504
Alkal1	0	0	0	0	0	0
Alkal2	0	0	0	0	0.0934569	0
Areg	0.400015	0	0	2.42481	2.66964	1.89716
Bmp1	71.1525	72.6027	67.3529	68.9207	72.7335	70.7692
Bmp10	4.14938	4.00694	3.72815	5.12995	3.04667	3.5666
Bmp15	0	0.0489955	0	0	0	0
Bmp2	17.4994	21.3397	26.252	22.7524	14.5985	18.1893
Bmp3	0.0218986	0	0	0.126711	0.114377	0.0655953
Bmp4	4.63099	4.35832	4.88045	5.45005	5.94443	5.46639
Bmp5	5.12892	4.9034	4.72857	16.608	13.4311	11.9351
Bmp6	5.45581	6.17564	5.60716	5.85158	5.06329	4.92973
Bmp7	3.00175	2.49196	2.05857	1.3501	1.03752	1.02476
Bmp8a	0	0	0	0.111364	0	0.0504443
Bmp8b	0.0551041	0	0.100773	3.82616	3.06996	2.2283
C1qtnf4	1.25586	0.697331	0.918674	1.34954	1.96781	1.69282
Ccl1	0.264284	0	0	0	0.230059	0.395819
Ccl11	0	0	0.273819	0.495066	0.130339	0.224249
Ccl12	0	0	0	0.748131	0.525238	1.58143
Ccl17	0	0.291685	0.288203	2.08429	0.274371	1.41617
Ccl19	0	0.179983	0.177834	0	0.338599	2.76717
Ccl19-ps1	0	0	0	0	0	0
Ccl19-ps3	5.50021	0	0	25.6258	15.2343	21.3431
Ccl2	2.5905	3.13499	2.36872	26.849	32.0909	29.0986
Ccl20	0	0	0	0.0942403	0.595467	0.170751
Ccl21a	0	0	0	0	0	0
Ccl21b	0	0	0	0	0	0.139607
Ccl21d	0	0	0	0	0	0
Ccl22	0.438645	0.270625	0.534787	4.89493	3.75477	5.47467
Ccl24	11.134	8.45144	12.8118	4.03298	4.13823	4.59043
Ccl25	7.70962	6.65268	6.9543	3.10029	2.72077	3.04272
Ccl26	0	0	0	0	0	0
Ccl27a	11.1006	8.81919	14.172	7.70425	7.65755	8.31271
Ccl28	0.129951	0.240523	0.27726	0.250644	0.452491	0.291943
Ccl3	0.422992	0.391452	0.193389	21.3286	26.5115	24.232
Ccl4	0	0.227161	0.673346	14.2032	15.8121	13.7862
Ccl5	5.48141	5.91814	6.40438	60.9164	75.5499	83.9196
Ccl6	28.2386	30.0894	34.1536	243.28	291.455	262.267
Ccl7	0.202255	0.187174	0	5.51712	4.92976	3.63501
Ccl8	0	2.05378	1.15958	0	1.65589	0.474828
Ccl9	103.1	100.849	116.301	136.945	158.901	162.283
Cd40lg	0.25921	0.239882	0.118509	0.42853	0.112821	0.582329
Cd70	0	0	0	0.159045	0	0
Cer1	0	0	0	0.0770072	0	0
Cklf	0.405142	0.656132	0.601991	2.05122	2.07197	1.85827
Clcf1	0.438566	0.649383	0.721833	10.1506	11.3768	8.86736
Cmtm2a	0	0	0	0	0	0
Cmtm2b	0	0	0	0.152177	0	0.137862
Cmtm3	13.6796	12.2979	15.5463	74.7924	71.1086	68.9277
Cmtm5	0	0	0	0	0	0
Cmtm7	5.89908	4.75154	4.19536	29.0767	27.2924	30.7591
Cmtm8	154.241	166.553	149.528	114.407	100.336	117.1
Cntf	0.754921	0.698631	0.690289	0.249609	0.788592	1.24371
Crlf1	0.197088	0	0.0901071	0.325828	0.171565	0.442769
Crlf2	14.2947	14.3568	14.0841	31.9675	33.5685	31.5329
Csf1	7.96301	7.36926	6.46526	27.7761	25.6357	22.5416
Csf2	0	0.187408	0	0.167394	0	0
Csf3	0	0	0	0	0	0
Ctf1	9.28986	9.33107	8.39093	8.42825	10.9468	10.7744
Ctf2	0.0864033	0.0799607	0	0.214265	0.451285	0
Cx3cl1	0.825392	1.01846	0.628939	19.8618	22.2736	20.5345
Cxcl1	4.2499	7.23673	5.44047	26.4177	61.1164	34.3715
Cxcl10	4.90282	5.32633	4.8729	38.765	31.1743	32.325
Cxcl11	0.512407	0.395167	0.234269	0.63534	0.929273	0.607552
Cxcl12	151.553	158.03	161.729	138.965	138.663	136.229
Cxcl13	6.33937	6.51853	6.31189	0.582241	0.122632	0.738461
Cxcl14	5.23172	4.75956	3.973	40.0207	40.5248	40.1739
Cxcl15	0	0	0	0	0	0
Cxcl16	10.4443	12.3874	9.44032	50.5594	46.3992	48.8601
Cxcl17	0.212886	0	0	0	0.370635	0.47826
Cxcl2	0.0871469	0.161298	0.159372	2.80942	2.9586	2.87145
Cxcl3	0	0	0	0	0	0.119408
Cxcl5	0	0	0	3.06093	3.58162	3.6203
Cxcl9	11.664	13.0258	12.819	19.0513	17.5734	14.5297
Ebi3	0.84232	2.33854	2.18225	5.10596	6.59916	6.72824
Edn1	0.833131	0.700917	1.03882	2.00341	1.78014	2.55228
Epo	0	0	0	0	0.164943	0
Fam3b	0	0	0.111548	0.10084	0	0.0913544
Fasl	0.167275	0.0774013	0.229431	1.1753	0.509646	1.06475
Fgf2	0.446913	0.321681	0.567571	2.38072	1.75067	1.80351
Flt3l	2.19283	2.27284	1.92489	3.62522	2.51969	4.5322
Gdf1	0	0	0	0	0	0
Gdf10	3.98019	3.88484	3.95219	61.0459	54.1368	59.7046
Gdf11	0.159533	0.147638	0.218813	0.725293	0.90268	0.657068
Gdf15	5.94839	4.93818	7.19884	42.6621	25.4335	32.6224
Gdf2	19.2477	22.4287	22.855	85.5123	61.3569	77.1031
Gdf3	0.0762382	0.0705535	0	8.69663	7.16746	7.93566
Gdf5	0	0	0	0	0	0
Gdf6	0.73389	0.594272	0.587176	12.2844	8.90399	10.4763
Gdf7	0	0	0	0.0941079	0	0
Gdf9	1.98781	0.752558	1.23929	1.34438	0.707885	1.21792
Gm13271	0	0	0	0	0	0
Gm13272	0.199761	0	0	0	0	0
Gm13275	0	0	0	0	0	0
Gm13276	0	0	0	0	0	0
Gm13277	0	0	0	0	0	0
Gm13283	0	0	0	0.0915348	0.0963954	0.0829245
Gpi1	181.049	178.206	182.756	266.67	276.087	277.51
Grem1	0	0.0722884	0.0357127	0.0322843	0	0.0292475
Grem2	7.09453	13.4513	14.5565	10.4415	8.39757	9.13534
Grn	205.415	228.157	219.735	737.107	733.579	718.735
Hmgb1	35.6663	36.728	34.9291	47.6299	46.4138	49.774
Ifna1	0	0	0	0	0	0
Ifna11	0	0	0	0	0	0
Ifna12	0	0	0	0	0	0
Ifna13	0	0	0	0	0	0
Ifna14	0	0	0	0	0	0
Ifna15	0	0	0	0	0	0
Ifna16	0	0	0	0	0	0
Ifna2	0	0	0	0	0	0
Ifna4	0	0	0	0.238709	0	0
Ifna5	0	0	0	0	0	0
Ifna6	0	0	0	0	0	0
Ifna7	0	0	0	0	0	0
Ifna9	0	0	0	0	0	0
Ifnab	0	0	0	0	0	0
Ifnb1	0	0	0	0	0.376071	0.161758
Ifne	0	0	0	0	0	0
Ifng	0.134111	0	0.122629	0	0	0.100429
Ifnk	0	0	0.18402	0.665419	0	0.150706
Ifnl2	0	0	0	0	0	0
Ifnl3	0	0	0	0	0	0
Ifnz	0	0	0	0	0	0
Il10	0.247338	0	0.226162	0.306677	0.322961	0.370438
Il11	0	0	0.0711851	0.450461	0.406612	0.233193
Il12a	0	0	0	0	0	0
Il12b	0	0	0.0753107	0.476568	0.501874	0.678447
Il13	0	0	0.122935	0	0	0
Il15	1.00194	1.92579	1.339	6.05232	6.03824	5.25214
Il16	1.45842	1.60274	1.52804	4.14405	3.62352	3.64047
Il17a	0	0	0	0	0	0
Il17b	0	0	0	0	0	0
Il17c	0	0	0	0.186252	0	0.168732
Il17d	0	0	0.232553	1.26137	1.10696	1.14272
Il17f	0	0	0	0	0	0
Il18	41.0122	40.8625	40.9494	17.4051	23.3904	22.8281
Il19	0	0	0	0	0.122738	0
Il1a	6.40146	4.55703	5.77836	9.70107	7.57285	8.91145
Il1b	8.24367	6.30221	6.88243	7.50559	8.21614	8.58893
Il1f10	0	0	0	0	0	0
Il1rn	2.27503	3.82295	3.17513	51.6658	58.6829	45.4608
Il2	0	0	0	0.117059	0.24655	0.212095
Il20	0	0	0	0	0	0
Il21	0.0512678	0	0	0	0	0
Il22	0	0	0	0	0	0
Il23a	0.238244	0.11024	0	0.886205	1.03696	0.535229
Il24	0	0	0	0	0.101824	0
Il25	0	0	0	0	0	0
Il27	0	0	0	0.655805	0.690629	0.594116
Il3	0	0	0	0	0	0
Il31	0	0	0	0	0	0
Il33	3.357	2.87656	2.78537	8.27337	9.95736	7.77444
Il34	2.03949	2.46184	1.86488	8.79576	9.18563	10.0933
Il4	0	0.152519	0.150698	0.408694	0	0
Il5	0	0	0	0	0	0
Il6	0	0.0617489	0	0	0.0580834	0.0499665
Il7	0.175205	0.324282	0.186906	1.01378	1.14387	0.699747
Il9	0	0	0	0	0	0
Inha	0.109835	0.101645	0	1.18027	0.478056	0.657999
Inhba	15.9724	12.6229	14.8136	3.58365	4.87744	3.36047
Inhbb	1.75142	0.986589	1.04444	15.5159	9.90997	8.89575
Inhbc	135.165	108.715	142.16	76.9348	65.696	70.2852
Inhbe	28.6305	15.9256	14.6771	81.3715	57.9325	53.7825
Kitl	2.40944	2.30942	2.51789	7.91922	8.04011	5.97142
Lefty1	1.00004	0.740376	0.548652	1.07463	0.609374	0.823768
Lefty2	0	0	0	0	0	0
Lif	0	0	0	0.859492	1.00957	0.509113
Lta	0.117141	0	0.107112	0.193659	0.101971	0.263164
Ltb	2.613	2.03635	1.76053	17.9615	19.7533	18.4347
Mif	748.087	710.772	771.451	711.672	718.354	741.515
Msmp	0	0	0	0	0	0
Mstn	0	0	0	0	0	0
Nampt	36.2519	38.8808	45.1575	118.947	97.9428	97.28
Ndp	0	0	0	0	0	0
Nodal	0.618639	0.500947	0.212128	1.08667	1.75021	1.38981
Osm	0	0	0.0652008	1.47354	0.993144	1.33493
Pf4	2.77725	2.78434	2.11623	15.8786	20.1466	21.664
Pglyrp1	1.63407	1.08016	0.426905	8.68328	7.31549	9.7894
Ppbp	1.34631	1.66123	1.36783	1.11287	1.82306	1.79233
Prl7d1	0	0	0	0	0	0.0331743
Scg2	0	0.0596128	0	0	0	0.048238
Scgb3a1	0	0	0	0.223939	1.41498	1.21724
Sectm1a	0.57449	1.06331	0.787958	8.15207	6.91796	5.8078
Sectm1b	0	0.06326	0.0625047	0.452035	0.297524	0.409514
Slurp1	0	0	0	0	0	0
Spp1	76.8743	66.5025	76.7647	1008.27	1110.41	1010.01
Tafa5	3.00837	2.11382	2.13952	1.70388	2.13383	2.08595
Tgfb1	15.9399	16.6814	16.0736	74.2538	74.2415	72.2334
Tgfb2	0.872341	0.778463	0.455803	5.02183	4.01383	4.61944
Tgfb3	1.77187	1.37384	1.05092	12.1921	10.9636	11.1528
Thpo	19.4185	19.7391	20.349	12.6883	16.9575	12.0488
Timp1	0.912197	0.844179	0.16682	48.7102	45.1031	54.2381
Tnf	0.197689	0.182948	0.271146	3.67675	3.01155	3.47893
Tnfsf10	3.13798	4.86847	3.17877	6.10325	4.79372	3.3866
Tnfsf11	0	0	0	0.119781	0.0630709	0.162771
Tnfsf12	11.967	14.1046	11.5618	35.4619	43.5364	44.3848
Tnfsf13	0.197931	0.366344	0.542955	3.0268	3.10138	2.44564
Tnfsf13b	0.169782	0.125698	0.186296	2.49811	2.0987	2.26312
Tnfsf14	0.263139	0.56821	0.320815	1.08756	1.06896	1.6421
Tnfsf15	0.138989	0.154351	0.152508	0.0919118	0	0.041633
Tnfsf18	0	0.0725684	0	0.259275	0.0682606	0.176164
Tnfsf4	0	0	0	0	0.0765616	0.131725
Tnfsf8	0	0.0393817	0.077823	0.949755	0.592704	0.478009
Tnfsf9	0.251172	0	0.229668	1.34954	0.546614	0.846409
Tslp	0.431633	0.133149	0.263119	1.30823	1.3777	1.5084
Vegfa	47.2269	49.3229	45.3281	48.465	45.1541	35.5725
Wnt1	0	0	0	0.0563143	0.118609	0.0510171
Wnt10a	0	0.0607481	0.0600227	0.434086	0.514278	0.491566
Wnt10b	0	0	0	0.0787507	0.0829324	0.0356714
Wnt11	0.0896547	0.0829697	0	0.296437	0.429245	0.335691
Wnt16	0.0371574	0	0	0	0	0
Wnt2	5.38823	7.77888	7.55461	5.9386	4.25268	6.67118
Wnt2b	0.537091	0.406672	0.669693	0.403603	0.680055	0.365638
Wnt3	0	0	0	0	0	0
Wnt3a	0	0	0	0	0	0
Wnt4	1.58375	2.3951	1.97797	7.88677	9.24709	7.23167
Wnt5a	0.576206	0.405264	0.37935	3.27692	3.77194	2.69252
Wnt5b	5.24963	4.97118	5.30254	9.18335	10.0961	11.4736
Wnt6	0	0	0	0.193987	0.476671	0.410058
Wnt7a	0	0	0.0934023	0.253308	0.266759	0.11474
Wnt7b	0.0351195	0.227506	0.0963382	1.21926	0.550288	0.788978
Wnt8a	0	0	0	0	0	0
Wnt8b	0	0	0	0	0	0
Wnt9a	1.26529	1.03584	0.622982	1.08613	1.56743	1.23906
Wnt9b	1.29089	0.929158	0.98364	1.86735	1.12372	1.07409
Xcl1	0	0.286666	0.849729	2.30447	3.50544	3.24753
