# Supplementary material for: Egr2 drives the differentiation of Ly6Chi monocytes into fibrosis-promoting macrophages in metabolic dysfunction-associated steatohepatitis in mice
Source: Commun Biol. 2024 Jun 3;7:681. doi: 10.1038/s42003-024-06357-5 (PMC11148031; doi:10.1038/s42003-024-06357-5)
Supplement: Supplementary file 6 — Supplementary Data 3 [file 42003_2024_6357_MOESM6_ESM.xlsx]

## Sheet: Supplementary Data 3
Supplementary Data 3
Ramachandran et.al 2019 Nature
SAM signature	KC signature
TREM2	SLC40A1
CTSD	CLEC4F
CD63	CD5L
APOE	APOC1
CTSS	VSIG4
FTL1	WFDC17
GPNMB	FCNA
C3AR1	SDC3
SPP1	FOLR2
CSTB	C1QC
PLIN2	C1QA
FABP5	HPGD
DHRS3	CFP
FTH1	CSF1R
CD93	AW112010
CX3CR1	IL18BP
CTSB	C6
MT1	CD81
SAA3	MRC1
ITGB5	CREG1
TPT1	CLEC1B
C5AR1	LGMN
HBB-BS	FABP7
LGALS1	CTSC
CCL3	C1QB
MS4A7	GRN
CCL9	CDH5
LGMN	BLVRB
CAPG	IGF1
SDCBP	PTGS1
LYZ2	TIMD4
APRT	CTSB
GM10116	MARCKS
GAPDH	PLTP
TGFBI	MAF
BRI3	AXL
ANXA5	CD164
C1QB	AIF1
FN1	DMPK
LGALS3	HMOX1
ANXA3	VCAM1
CALM2	CD163
HEXB	CCL24
JUN	SLC29A1
STAB1	ADGRE1
CTSL	CD300LD
	CD38
	MT-CO1
	TXN1
	TCF7L2
	SERPINB6A
	NR1H3
	BC005537
	LPL
	ACTN1
	C4B
	COX5A
	SEPP1
	ST3GAL5
	PRDX1
	SLC15A3
	MT-ATP6
	HSP90B1
	ITM2B
	PAQR9
	MT-CO3
	NINJ1
	ITGAL
	IRF7
	MT-ND2
	MSR1
	MAFB
	LILRA5
	CTLA2B
	APOE
	ID3
	CTSD
	FRMD4B
	PTPRJ
	ALDH2
	LGALS3BP
	GNS
	CD302
	LRP1
	ANO6
	SIGLECE
	FCGR4
	CD44
	TGM2
	MT-ND4
	ACP5
	ABCC3
	MARCO
	SEMA6D
	MT-CO2
	SLC7A8
	RXRA
	MT-CYTB
	GNGT2
	EIF5B
	RGL1
	SCARB2
	TRF
	TCN2
	SAT1
	MT-ND1
	RGS1
	SOD1
	ADGRE4
	FTL1
	TNFAIP2
	BST2
	CANX
	CTSL
	RHOB
	ITSN1
	ACP2
	EAR2
	MAN2B1
	PCOLCE2
	WDFY3
	ITGA9
	MERTK
	SCP2
	CLEC4N
	CADM1
