# Supplementary material for: Egr2 drives the differentiation of Ly6Chi monocytes into fibrosis-promoting macrophages in metabolic dysfunction-associated steatohepatitis in mice
Source: Commun Biol. 2024 Jun 3;7:681. doi: 10.1038/s42003-024-06357-5 (PMC11148031; doi:10.1038/s42003-024-06357-5)
Supplement: Supplementary file 7 — Supplementary Data 4 [file 42003_2024_6357_MOESM7_ESM.xlsx]

## Sheet: Supplementary Data 4
Supplementary Data 4
hLAM score	moKC score
F10	C6
Spp1	Fcna
S100a4	Vsig4
Chil3	Folr2
Ahnak	Clec4f
S100a6	Kcna2
Clec4e	Chp2
F13a1	Cdh5
Fn1	Fabp7
F7	Pcolce2
Clec4d	Paqr9
Emp1	Gbp2b
Fabp5	Tspan15
Ly6c2	Scd1
Anxa1	Epb41l3
Ptafr	Apoc1
Lgals1	Stab2
S100a10	Slc16a9
Slpi	Cd5l
S100a11	Slc40a1
Fam20c	Ccdc148
C3	Fpr1
Gpnmb	Sema6d
Il1rn	Dmpk
Ccl9	Crip2
Hpse	Clec1b
Fam129b	C4b
Arl5c	Ephx1
Napsa	Kcnj16
Plec	Gfra2
Ass1	Serpinb6a
Nrp2	Tmem26
Gadd45b	Ptgs1
Atf3	Ccl24
Alcam	Timd4
Gda	Alb
Vim	Hpgd
Lsp1	Mup20
Anxa4	Rasgrp2
Cbfa2t3	Dysf
Tmsb10	Slc1a2
Lat2	Actn1
Fcgr2b	Apob
Cstb	Cfp
Ccrl2	Il18bp
Tnip3	Zfp532
Plaur	Cd207
Malt1	Icos
Cdkn1a	Bank1
Slamf7	Mmp27
Osbpl8	Arap2
Sema4d	Siglece
Emb	Cela1
Slamf8	Pmp22
Pgk1	Apoa4
Sdc4	Lilra5
Capg	Csrp1
Pim1	Cd164
Kcnn4	Cd300e
Mcub	Pkp4
Plin2	St3gal5
Myo5a	Slc45a3
Tgfbi	Mrc1
Rnh1	Ttr
Anxa2	Itsn1
Itgam	Plpp3
Map4k4	Myo9a
Mif	Apoa2
C5ar1	Hbegf
Mmp14	Ddx60
Tpm4	Apoa1
Glipr1	Rims3
Ccr2	Rhobtb1
Fam46c	Art2b
Aldoa	Slc29a1
Adssl1	Ctsf
Cd63	Hpx
Cxcr4	Acot1
Cd93	Igf1
Tagln2	Pitpnc1
Card19	Gc
Coro1a	Adcy4
Plxnc1	Ifi44
Tnfsf12	Sh3bp5
B4galnt1	Adrb1
Aprt	Adamdec1
	Rxra
	Sult1a1
	Il1a
	Gm4951
	Ksr2
	Klf2
	Pltp
	Pdgfc
	Dhrs1
	Abcc3
	Trpm2
	Samd4
	2510009E07Rik
	Cd81
	Iigp1
	Vcam1
	Arhgef12
	Smagp
	Il18
	Serpina3k
	Cd300ld
	Sbf2
	Gpx3
	Ctnnd1
	Dip2c
	Klrk1
	Wdfy3
	Cpq
	Serpina1b
	Siglec1
	Cd2ap
	P2ry13
	Plod1
	Pira2
	Zbtb4
	Slc12a2
	Tmem268
	Mertk
	Zdhhc14
	Gbp8
	Cd302
	Pecam1
	Sdc3
	Pld1
	Cd38
	Nrip1
	Hist1h2bc
	AW112010
	B430306N03Rik
	Adgre4
	Pcyox1
	Rab39
	Tlr12
	St3gal4
	Zbtb20
	Treml4
	Pmf1
	Cenpv
	Ms4a8a
	Hdac9
	P2ry12
	Fam43a
	Helz2
	Cd1d1
	Hfe
	Irf7
	Fer
	Scp2
	Tfec
	Adgre1
	Ano6
	Twf1
	Tfrc
	Armc8
	Heg1
	Slc25a33
	Hs6st1
	Rbp4
	Fcgrt
	Tmcc3
	Ckb
	Scimp
	Pilrb1
	Pilra
	C1qc
	Stk17b
	Wwc2
	Ttyh2
	Cadm1
	Tcn2
	Filip1l
	Pygl
	C1qa
	Slc9a9
	Fabp1
	Adpgk
	Tcf7l2
	Ssh2
	Hgsnat
	Tanc2
	Rgl1
	Blvrb
	Sash1
	Itga9
	Ptprj
	Eva1b
	Cfh
	Zcchc11
	Tspan4
	Trf
	Txn1
	Fam129a
	Fcgr4
	Pla2g16
	Jup
	Atp8a1
	Usp12
	Wwp1
	Kctd12
	Ctsl
	Creg1
	Stk10
	Rnf141
	Id3
	Hebp1
	Dram2
	Enpp4
	Fam46a
	Rhob
	B4galt6
	Tmx1
	Cept1
	Smpdl3a
	Kcnj10
	Ncoa4
	Pilrb2
	Pik3r1
	Klf7
	Ifitm6
	Engase
	Colgalt1
	Pla2g4a
	Dyrk2
	Sowahc
	Nfxl1
	Arhgap5
	Wdfy2
	Sipa1l1
	Vrk2
	Vamp5
	Zfp318
	Plekhm1
	Gatm
	Aldh2
	Acly
	Ganc
	Rnasel
	Hsd17b4
	C1qb
	Tgm2
	43524
	Gadd45g
	Lcp2
	Man2b1
	Frmd4b
	Lrp5
	Ly6a
	Mfhas1
	Ccr5
	Arrdc3
	Idh1
	AC149090.1
	Slc12a7
	Dok2
	Lrp6
	Gm5150
	Zmynd11
	Hmox1
	Ccdc50
	Tmem65
	Atxn1
	Rac2
	Il13ra1
	Rcsd1
	Scarb2
	Rcan1
	Arhgap19
	Cbr1
	Dse
	Zfp281
	Tmem141
	Herc1
	Pdlim4
	Agpat3
	Fgl2
	Fmnl2
	Pla2g15
	Ppt2
	Kcnq1ot1
	Msr1
	Tbc1d2b
	Leprot
	Iqgap2
	Selenop
	Sod1
	Ulk2
	Khk
	Batf3
	Prpsap2
	Vav2
	Slc38a6
	Abca1
	Lbh
	Rasa1
	Tbxas1
	Itch
	Txnip
	Plekhb2
	Anapc15
	Mndal
	Ctnna1
	Ccdc12
	Prkar2a
	Naip5
	Gns
	Atp13a2
	Fhod1
	Hk3
	Tnfaip2
	Rbm17
	Frmd4a
	Kcnk6
	Slc8b1
	Glul
	Cd47
	Lima1
	Slc7a7
	Lgals3bp
	Plekhm2
	Glg1
	Ier2
	Ndfip1
	Itgal
	Hes1
	Stx3
	Agtrap
	Adgre5
	Nenf
	Nck1
	Scarb1
	Gbp7
	Ifi203
	Gbp3
	Nr1h3
	Slc7a8
	Wbp1l
	Cat
	Mier1
	Aagab
	Fgd2
	Plbd1
	Pikfyve
	Snx6
	Tmem86a
	Ddhd1
	Camk1d
	Acsl5
	Ifit3
	Pak1
	Rab32
	Pou2f2
	Arrb2
	Bbx
	Tom1
	Nfam1
	Oas2
	Ifit2
	Eif2ak2
	Pml
	Lgals9
	Rasgef1b
	Themis2
	Pten
	Ypel5
	Nr3c1
	Plbd2
	Klhl9
	Cmas
	Znfx1
	Fyn
	Itm2c
	Zfp703
	Rtn3
	Smad1
	Snx2
	Klra2
	Chd3
	Stom
	Vapb
	Rab10
	Spic
	Saraf
	Cd86
	Ccnd1
	Hbp1
	Hmox2
	Papd4
	Entpd1
	Mdh1
	Tbc1d1
	9930111J21Rik2
	Gmfb
	Dip2b
	Kidins220
	Fam234a
	Itpripl2
	Laptm4a
	Fndc3a
	Akr1b10
	Rnf213
	Tpp2
	Clec4n
	Plxnb2
	Asah1
	Usp25
	2610507B11Rik
	Tpp1
	Prkcb
	Hacd4
	Madd
	Ccl6
	U2surp
	Rock2
	Psma6
	Washc2
	Foxn3
	Dbnl
	Epn1
	Nipa2
	Mat2a
	Serinc3
	Tgfbr2
	Bin2
	Slfn5
	Comt
	Dock8
	Dtx3l
	Mapre2
	Bst2
	Cd36
	Tmem37
	Tm9sf2
	Heatr5a
	Gapvd1
	Zyx
	1110008F13Rik
	Mylip
	Sec14l1
	AB124611
	Mxd4
	Slc15a3
	Trim30a
	Zfp706
	Hip1
	Slc25a39
	Grk2
	Eif5b
	Wasf2
	Fcho2
	Parp14
	Nucks1
	Ddx3y
	Man2a1
	Dusp3
	Axl
	Cd44
	Rapgef6
	Fcgr3
	Ap2a2
	Ptpn1
	Lyn
	Psmc1
	Scd2
	Pld4
	Mapk14
	Fgd4
	Acvrl1
	Ppp3ca
	Tmem59
	Sppl2a
	Gsk3b
	Dennd1b
	Dock4
	Mia2
	Lrrc25
	Cox7a2l
	Acsl4
	Paox
	Cox14
	Mrpl42
	Trim25
	Ssbp4
	Epsti1
	Dock10
	Scand1
	Fam168b
	Nop10
	Tab2
	Acp5
	Abcg3
	Snap23
	Txnrd1
	Macf1
	Lnpep
	Ifi204
	Cebpg
	Maf
	Ifitm2
	Rgs2
	Srsf5
	Baz1b
	G3bp2
	Peli1
	Fermt3
	Arf3
	Zmynd8
	Tnfrsf1a
	Lair1
	H2afj
	Larp4b
	Ly86
	Clec12a
	Lpcat2
	Rnf13
	Wnk1
	Ifi207
	Vasp
	Eif4g3
	Adam10
	Akr1b3
	Hpcal1
