# Supplementary material for: Egr2 drives the differentiation of Ly6Chi monocytes into fibrosis-promoting macrophages in metabolic dysfunction-associated steatohepatitis in mice
Source: Commun Biol. 2024 Jun 3;7:681. doi: 10.1038/s42003-024-06357-5 (PMC11148031; doi:10.1038/s42003-024-06357-5)
Supplement: Supplementary file 8 — Supplementary Data 5 [file 42003_2024_6357_MOESM8_ESM.xlsx]

## Sheet: Fig1
Fig. 1b
ND	7w	12w
116.25	180.16	231.71
80.55	164.58	219.16
84.9	159.54	211.56
89.71	144.23	215.75
Fig. 1c
Timp1				Col1a1
ND	7w	12w		ND	7w	12w
1.35911	114.57	92.6307		1.12006	12.851	26.9183
0.661884	92.9823	135.853		1.1416	7.9536	43.9996
1.11164	166.397	162.066		0.782073	33.5566	40.3898
	103.489	142.431			12.9213	29.6169
Fig1D
Ly6Chi monocytes				KC (Tim4+ mac)				Tim4- mo-derived mac
ND	4w	7w		ND	4w	7w		ND	4w	7w
4.83	27.1	34.2		96.2	12.4	1.03		3.83	87.6	98.8
2.9	26	35.1		98.1	25.1	0.93		1.92	74.8	98.6
2.83	20.8	33.2		99.4	14.8	3.14		0.54	85	96.1
1.93	20.6	33.2		99.7	24.9	0.1		0.3	74.9	99.7
1.78	21.7	18.9		99.4	15.7	0.46		0.56	83.7	99.7
2.43		20.7		99.6		2.83		0.36		96.8
	Egr2			Nr1h3			Atf3			Bhlhe40			Pparg			Nfil3			Rbpj
BM Ly6chi Mo	0.61	0.69	2.38	0.63	1.28	1.24	1.06	0.99	0.95	1.02	0.93	1.06	1.15	0.84	1.03	0.92	1.03	1.06	1.16581	0.907999	0.944685
PB Ly6chi Mo	5.06	1.69	11.07	3.87	2.59	3.99	4.96	2.98	4.98	2.52	1.94	2.86	2.05	1.61	3.61	1.07	0.66	1.09	0.448996	0.328658	0.477217
Liver Ly6chi Mo	2380.92	1653.5	1161.77	159.35	202.91	154.48	139.3	164.65	167.65	69.76	93.27	58.2	21.46	19.02	18.15	7.28	7.11	5.36	8.23151	8.17269	8.46707
Liver F4/80+Mac	4170.96	1797.54	2564	1133.33	713.62	1880.38	154.72	97.24	178.18	67.18	42.86	58.28	84.79	56.35	96.66	4.14	2.58	3.08	5.40941	4.23179	6.50244

## Sheet: Fig2
Fig. 2a
Ly6Chi Monocyte			Macrophage
Egr2fl/fl	Lyz2Cre/+.Egr2fl/fl		Egr2fl/fl	Lyz2Cre/+.Egr2fl/fl
0.98	0.45		0.9	0.09
1.15	0.25		1.22	0.08
0.88	0.43		0.9	0.09
Fig. 2b
Ly6Chi Mo			Tim4+mac			Tim4- mo-derived mac
Egr2fl/fl	Lyz2Cre/+.Egr2fl/fl		Egr2fl/fl	Lyz2Cre/+.Egr2fl/fl		Egr2fl/fl	Lyz2Cre/+.Egr2fl/fl
29.3	26.5		0.81	1.64		98.4	96.3
27.6	39.4		1.61	4.96		97.2	94.9
29	34.1		7.49	18		92.3	81.4
30.3	30.9		17.6	1.64		82.3	98.4
26.3	28.2		3.22	3.37		96	96.5
37.5			3.36			96.6
Fig. 2c
AST			ALT
Egr2fl/fl	Lyz2Cre/+.Egr2fl/fl		Egr2fl/fl	Lyz2Cre/+.Egr2fl/fl
364	330		546	563
293	313		759	544
326	356		698	349
236	279		496	512
	300		547	422
	341		400	568
	648		457	506
Fig. 2d
Tnf			Il1b
Egr2fl/fl	Lyz2Cre/+.Egr2fl/fl		Egr2fl/fl	Lyz2Cre/+.Egr2fl/fl
0.83	0.73		1.09771	0.844439
1.57	1.65		1.65872	1.53097
0.77	1.5		0.549211	1.91917
	0.94			0.872522
				1.58148
Fig. 2e
Egr2fl/fl	Lyz2Cre/+.Egr2fl/fl
89.1	119.8
133.1	137.3
154.3	163.4
152.1
Fig, 2g
Egr2fl/fl	Lyz2Cre/+.Egr2fl/fl
5.25763	5.098
10.1565	1.268
14.701	3.819
7.139	5.903
18.604	16.301
22.185	5.254
16.134	11.6349
15.5864	5.862
20.632	10.286
20.025	5.868
Fig. 2h
Egr2fl/fl	Lyz2Cre/+.Egr2fl/fl
292.34	291.9
256.94	275.2
355.47	285.8
275.6	277.88
332.66	265.76
352.43	289.28
275.68	246.61
	230.59
	228.61
Fig. 2i
Timp1			Col1a1			Acta2			Tgfb1
Egr2fl/fl	Lyz2Cre/+.Egr2fl/fl		Egr2fl/fl	Lyz2Cre/+.Egr2fl/fl		Egr2fl/fl	Lyz2Cre/+.Egr2fl/fl		Egr2fl/fl	Lyz2Cre/+.Egr2fl/fl
0.73	0.45		0.43	0.32		1.09	0.94		0.92	0.88
0.72	0.59		0.68	0.85		1.41	0.89		1.14	0.96
1.44	0.35		1.09	0.86		0.94	0.53		0.75	0.71
1.17	1.36		1.34	1.01		0.88	0.89		0.85	0.74
0.9	0.33		1.35	0.31		1.15	0.74		0.97	0.8
1.3	0.55		1.99	0.49		0.76	0.54		1.24	0.67
0.96	0.44		0.87	0.35		0.9	0.38		1.23	1.07
	0.78			0.42			0.59			0.67
	0.66			0.74			1.01			0.74

## Sheet: Fig3
3E
Spp1		Cd9		Fabp5		Cd63		Trem2		Gpnmb
Egr2fl/fl	Lyz2Cre/+.Egr2fl/fl	Egr2fl/fl	Lyz2Cre/+.Egr2fl/fl	Egr2fl/fl	Lyz2Cre/+.Egr2fl/fl	Egr2fl/fl	Lyz2Cre/+.Egr2fl/fl	Egr2fl/fl	Lyz2Cre/+.Egr2fl/fl	Egr2fl/fl	Lyz2Cre/+.Egr2fl/fl
811.021	463.181	709.288	487.914	560.057	278.063	711.444	435.407	1059.01	1004.42	825.417	593.736
781.055	582.186	774.37	496.473	587.073	373.351	794.474	504.657	1123.12	1021.25	924.773	744.168
1020.95	592.113	755.661	501.021	538.667	289.54	725.374	437.735	1058.23	1148.25	683.01	765.832
Clec4f		Cd163		Cd5l		Vsig4		Il18bp		Cd207
Egr2fl/fl	Lyz2Cre/+.Egr2fl/fl	Egr2fl/fl	Lyz2Cre/+.Egr2fl/fl	Egr2fl/fl	Lyz2Cre/+.Egr2fl/fl	Egr2fl/fl	Lyz2Cre/+.Egr2fl/fl	Egr2fl/fl	Lyz2Cre/+.Egr2fl/fl	Egr2fl/fl	Lyz2Cre/+.Egr2fl/fl
263.653	1230.67	5.779	30.945	968.344	2669.67	121.402	670.158	84.619	221.6	177.723	510.316
420.327	1255.17	11.779	73.613	1124.47	2860.54	210.208	632.867	93.276	228.473	179.661	349.393
466.435	801.41	5.596	31.807	1154.35	2450.7	186.466	530.263	92.166	236.807	181.236	505.637

## Sheet: Fig4
Fig.4e
Cluster No.	0	1	2	3	4	5	6	7	8	9	10
Egr2fl/fl	17	15	12	10	7	8	10.02	9	5	6	2
Lyz2Cre/+.Egr2fl/fl	18	11	12	11.1	11	10	6.72	6	8	6	1

## Sheet: Fig5
Fig5C
Spp1		Cd9		Fabp5		Clec4f		Cd207
Egr2fl/fl	Lyz2Cre/+.Egr2fl/fl	Egr2fl/fl	Lyz2Cre/+.Egr2fl/fl	Egr2fl/fl	Lyz2Cre/+.Egr2fl/fl	Egr2fl/fl	Lyz2Cre/+.Egr2fl/fl	Egr2fl/fl	Lyz2Cre/+.Egr2fl/fl
3.3	0.9	0.86	0.79	3.07	1.1	1.3	1.22	1.33	1.02
3.35	0.95	1.17	1.08	3.15	1.04	0.67	1.12	1.91	0.96
3.5	1.17	1.52	1.17	3.19	0.88	0.65	0.73	1.09	1.01

## Sheet: Fig6
Fig. 6d
CD11c			Mincle
Egr2fl/fl	Lyz2Cre/+.Egr2fl/fl		Egr2fl/fl	Lyz2Cre/+.Egr2fl/fl
5412	2332		4680	2582
3837	2235		4122	3473
6060	1906		4344	3493
5464	2119		5068	3510
6159	2346		5562	2999
	1997			4086
Fig. 6e
CD11chiMinclehi			CD11cloMinclelo
Egr2fl/fl	Lyz2Cre/+.Egr2fl/fl		Egr2fl/fl	Lyz2Cre/+.Egr2fl/fl
45.9	11.1		16.5	54.5
32.6	12.6		25.1	45.8
44.3	16		14.9	45.2
49.9	11.6		14.8	42.6
56.9	17		10	46.5
	15.1			36.3
Fig. 6g
CD11chi	CD11clo
42418	28921
38634	28204
39334	25274
Fig. 6g
Cd36			Lpl			Fabp5
CD11chiMinclehi	CD11cloMinclelo		CD11chiMinclehi	CD11cloMinclelo		CD11chiMinclehi	CD11cloMinclelo
1.74	0.84		1.05966	2.10624		3.37	0.91
2.61	1.08		0.857315	2.37633		6.97	1.25
2.39	0.93		1.08739	2.08568		4.43	0.83
2.12	1.18		1.0123	2.09562		5.67	1.06
Fig. 6i
Tnf			Il-6
CD11chiMinclehi	CD11cloMinclelo		CD11chiMinclehi	CD11cloMinclelo
1.42658	0.564737		7.5333	5.25
1.8621	0.895		7.4028	5.2639
1.2306	0.4661		4.5294	3.7044
1.0411	0.7817		3.9882	3.6824

## Sheet: Fig7
Fig. 7a
C16:0					C18:0
0	25	100	400		0	25	100	400
0.81	1.16	2.42	3.76		0.94	0.99	2.65	3.07
1.21	1.01	2.1	2.9		1	0.89	3.35	3.53
1.02	0.84	1.91	3.2		1.06	1.19	2.74	3.94
C16:1					C18:1
0	25	100	400		0	25	100	400
0.74	1.12	0.9	0.86		1.01	0.52	0.57	0.47
1.22	1.16	0.97	1.13		0.93	0.52	0.53	0.56
1.1	1.12	0.98	0.86		1.07	0.59	0.65	0.44
Fig. 7b
C18:0	0	+	+	+	+
C18:1	0	0	100	200	400
	1.14	4.46	5.09	1.47	1.23
	1.05	3.4	4.08	1.09	0.97
	0.83	3.19	4.34	1	0.83
Fig. 7c
CD11chiMinclehi			CD11cloMinclelo
Vehicle	OA		Vehicle	OA
41.6	2.38		23.4	75.5
42.3	32.1		22.8	29
53.1	7.52		14.6	41.6
